# Supplementary material for: LipocalinPred: a SVM-based method for prediction of lipocalins
Source: BMC Bioinformatics. 2009 Dec 24;10:445. doi: 10.1186/1471-2105-10-445 (PMC2813246; doi:10.1186/1471-2105-10-445)
Supplement: Additional file 2 — Positive dataset. This consists of 136 sequences of full-length, annotated lipocalins used for training the SVMs. This can be viewed using any text editor like wordpad. [file 1471-2105-10-445-S2.TXT]

>YP_001847440.1| lipocalin [Acinetobacter baumannii ACICU]
MAFRNNVPQASWRLAKIALGGIVLTGLAVGTYAYAQQKPLPTVDKVELDRYLGVWYEVARKPAFFQKKCAYNVSATYTLNENGNIVVDNRCYDNQKQLQQSIGEAFVVNPPYNTKLKVSFLPEAVRWIPIIRGDYWILKLDEDYQTVLVGEPSRKYLWVLSRTPHPHKEVVDEYLNYAKTLGFDIRDIIHTEHKE
>ACB70377.1| salivary lipocalin [Ornithodoros coriaceus]
MGRLAAILTCWLVAGVAKSNAQCAVQTDLDAWNLLDPAMHHTFLLESSTKPNPKDCLRAIAQGNPVKPNAQVTLRFKTEKGWEATNWKFVTDGPKMTATLGDRKEEGTIVYGDRTCHVIVLGSGNIEYWKRSDSSDPNPCCQQVFDNKRAGRDFREPQKKDCTGA
>XP_001866788.1| apolipoprotein D [Culex quinquefasciatus]
MKSLVVLSIVLATVATTCRAQIISLGQCAVPDVVENFNVSAYLGKWYEIERYEQVFQRNGECVTATYSLNDDGSVRVENAMLVPPSGKFDIDIGRALLSFPDEDPLRAKLNVSFGGMPPIASNYWVLDTDYESFAFVFSCFPVGNTLKGDNYWLLSRTPELSPEVRDRVEVLIDLYLNRRHIRRTRHNLY
>NP_355826.1| outer membrane lipoprotein [Agrobacterium tumefaciens str. C58]
MQKDRKRIMGALTFSLFLFAGSFAAAAPKPVAVDAGHYRGTWLEIGRMPMLLTDGCVAGYSTYRQGKSADEVLVEDGCREGTPQGKLKTINGVGKIEDFASTKAKMRVRYPLLITFNYWVLYKSPDKSWFISANPSTEDVWVYARSVPSKAKLNRMMMKVRELGYDVKKLEFPAQK
>AAC33251.1| beta-lactoglobulin I [Papio cynocephalus]
MQCLLLTLGVALICGVWAINSPQTMQDVELPKLAGTWHSMAMAASDFSLLETKEAPLRIYISSLQPTPEGNLEIVLRRWSQKQSPFRDSNQCIEEKIIAEKTENPIEFKINYLDENRIYLFNTDGSKYLFLCLESTRRQNLACQYLARTLEVDDKVMAEFISFLKTLPVHMQIFLDMTQAEEQCRV
>AAK72697.1| Karl [Drosophila melanogaster]
MERIMGRNGSLLLTAVLIIILDVLLAPVGANLWTRHNSNAYQTRRRSGPSNRCPKVGAIKNFDLERMMGCWHVVQYYASTEELPEYACMRSHFSFSKEDQHITMNFSYIFAEDPLREKLVGNITWMIPKFQEPGHWQHTEDIYEGIYNTYVLDTDYDTWGLVMHCAEKKKQPRYLSALLLSRKTSLADNEISFLRGKLPQDIDTSFMFNIGQESCDNLMESSRDDPLAYVVNGRQRAKEIFKIINKPDGRVRARSEARSYEQSEKL
>CAB61693.1| odorant-binding protein 1F [Rattus norvegicus]
MVKFLLIVLALGVSCAHHENLDISPSEVNGDWRTLYIVADNVEKVAEGGSLRAYFQHMECGDECQELKIIFNVKLDSECQTHTVVGQKHEDGRYTTDYSGRNYFHVLKKTDDIIFFHNVNVDESGKETNVILVAGKREDLNKAQKQELRKLAEEYNIPNENTQHLVPTDTCNQ
>BAB88224.1| lipocalin-type prostaglandin D synthase-like protein [Danio rerio]
MASVVVKMLCLLLCAVFASADVMPMTDFDLQKVEGKWYLVGFATNAKWFVSHKDDMKMGTAMLVPTQEGDLDLSYSNLKSDGSCWRMTYLAKKTETPGRFVFYSQRWGNDNDMRVVDAKFDEYAIFHTIKTKGGVSEILNKLYSRTPEMVDDLKEKFRQFCLDTGILEENIVMLPQNGECSVAA
>XP_001866790.1| apolipoprotein D [Culex quinquefasciatus]
MYKSPQVFAAALLVLGLSSAVVYGVIYDRPCRTEISVVQNFCLDRYLGKWYELQRYEQPFQTKVDCTTANYGLLDSATVSVRNSAFSLINGTSSEAIGTAVLSFPEQEIVQAKLNVSFFGAPNDRSNYWVIDTDYENFAIVWSCEPLPQDQSSEGFWFLSRERKFTDDKDANERAFGAIRKYIDQSEIRFTNQADERCPDF
>CAA86216.1| Lazarillo [Schistocerca americana]
MIRRGLLSVTAALVLLSVSCSAQETMGCADRTAINDFNATLYMGKWYEYAKMGSMPYEEGGVCVTAEYSMSSNNITVVNSMKDNTTHEVNTTTGWAEFASELHTDGKLSVHFPNSPSVGNYWILSTDYDNYSIVWSCVKRPDSAASTEISWILLRSRNSSNMTLERVEDELKNLQLDLNKYTKTEQSAKYCAGAEHVVGAMLSVAIASLFALLH
>ACB70384.1| salivary lipocalin [Ornithodoros coriaceus]
MNLKLVFAFALIGAQLASPKKVVDEAKAKQKDIWKAMSRSDVFFLLRRTYRWSGDRCRCVYMRILERNETSHTFFALSGKYNQSQPVYTRHPAFVTARKEKKGSSQMVFSPVGYDGAGITYELLFDDGKNCSVLRITNVTVEFPPTVKIGGCELWATQESARYINVESPCEVKYFKLCNPSTNIEDTPYEVSCLDPPKSAESLPIC
>ABI52653.1| lipocalin [Argas monolakensis]
MALKLALLAVFVVLGASAVENELPLNVWKAISKGTYVLIQRSYQKVGATCTYAKIKTKDQSTHSYTAEMGFTLNGKKMKNTYNMYAAKETGKNTRNVLSISSKPLTDPLQGELYFLIYRDGKGCNILFAQNKTTRKDLECEMWVEKNVADNISEDCKHYYNDRCMAVVETHYSKACKIP
>ZP_01043907.1| Outer membrane lipoprotein [Idiomarina baltica OS145]
MSYLNKSLLGLLSLFVLFALPGCKSDPTPVAPTVKQFSAEKYLGKWYEIIRMPHSFEENLQGVTAEYRLNADGTIEVTNRGYNVVDDEWQTAIGKAEPVEGMSAAYKVTFFWPFYGGYYVSWLSPNYKMAIVTSDSHDYFWFLARSPNVDQSDIDFALAKAKQWGYDIDQMIITQSLADIGLANAD
>CAJ20728.1| lipocalin [Ixodes ricinus]
MGLQYALLFACVAAGEVWAQYEDWTPSFHWTEKMTIKNPENNPTFNYLELGSLQDAWQILEETSNNTYFMLFRTHVPVYEKCISTTANITDETNKTANYTIMIYDTKKKKKYGNTTIQVRALNQTDYPLENVIRANFKGMLPNATPVPRGSYTYAEYDNSTCYSRSTPFPDRGNAVNPRLSARYYNGSTRNVLDELFPYPESDDYADLYVVYNDPQCYILRSPPALGGCDLWLRKTELKQIVDDLKDEILKKEEELYEEHKERLGIYENCTATDYQIEELRDYVEDDIERWFQDVVWKRISLDCVLAFMITCGAPVFRVYNPITCNTSQTGQYVSIS
>ABB02407.1| chloroplast lipocalin [Sorghum bicolor]
MVLVVLGCSPASPRPACTPNSRRRCSATRQKIIRCSLNEETLLSKHGVVSRQLISCLAASLVFVSPPSQAIPAETFAHPGLCQIATVAAIDNASVPLKFDNPSDDGSAGMMMRGMTAKNFDPVRYSGRWFEVASLKRGFAGQGQEDCHCTQGVYSFDEKSRSIQVDTFCVHGGPDGYITGIRGRVQCLSEEDMSSAETDLERQEMIREKCFLRFPTLPFIPKEPYDVLATDYDNYAVVSGAKDTSFIQIYSRTPNPGPEFIEKYKSYVANFGYDPSKIKDTPQDCEYMSSDQIALMMSMPGMNEALTNQFPDLKLKAPVALNPFTSVFDTLKKLLELYFK
>ABI52684.1| lipocalin [Argas monolakensis]
MGTTGPNIFRARFAQHEDNDGDYEYTTVNPYRVFLDFRIVYAKPSTCTIIRTLDDNECELWVHEKYIRKIPTCCHFIYDAFCGTNKVQFYDAGTCANSQLP
>AAQ15117.1| late lactation protein-A precursor [Macropus eugenii]
MRVLFLTISLSLFSIIHADDFAFSEFKPSEGTYYVQVIAVDKEFPEDEIPRDISPLTITYLNNGKMEAKFTVKKDNNCEEINLTLEKIDEPRKITTNRHLHHICDTVRTSEEKYWILSCVREFQGKQIREAELVGPNTDENPKALEDFYRFINRERFVERRVITPRQTEACTSENA
>ACG76182.1| lipocalin [Amblyomma americanum]
MGLRRWNLLFLITVAMATCAGKAKKDRVQARQEGDGNSAWKFMSSNHIYLIRTNTSLGNYTCISAATINKSETEETLKQVVSFFHAAAKKWFNLTADYKPLDNCSNPSRMFFSIDENMKTETNYTFYLSNCTDCAVALKSKLKNKTDLSISCELWVNNDFFKENRRSKIRTCCDMEFQTHCSCAEGREYDVNV
>XP_001851239.1| neural Lazarillo [Culex quinquefasciatus]
MHSNIFFAFSTQLVHLTLVPLLLAAITQIANAQIVALGACPKVPQVADFNPQRYGGLWYEQEKYPFIFELGGKCVTAEYSLSADNTITVVNRQISTIQLTVPIILLASSLLSIDAQIASLGICPDVPKQHDFHPERFVGLWYEQERYPNVFELAAKCVTSEYSMNADTTFTITNKQINSLTGNESKYFGSARRTKISKYQVKFPFACE
>YP_001483021.1| BLC-like protein [Campylobacter jejuni subsp. jejuni 81116]
MLELIGELSLQNYMGEWLEMARKPAFFQKSCLNSKAKYELKYKNGVPYVEIENFCSKENEISSIKGKAKIVSNRQLAVRFNIFMNLFNKVNYEIIFIDSEYKVAIVGSPDKKYLWILARNIIDEKSIKELLDIAKQRGFSVSDVIFDKY
>ACB70317.1| moubatin-like lipocalin [Ornithodoros coriaceus]
MMFPVAFLVACCLSRIAYVEADCTQGPFDGWKTIVGTGDGYFYIKKSTSFYENLCTYSQPPTDPTTERKKSAFKSGYKDASGDWQHPSGIAVGIDNRIIYIFGDKKKKYQLLYSDYRNCYVTYKPQELELWVHSGETDPDAMECCNKVFGTELRARKLQGTTLRKMDKDCSPYQVQ
>ABW37741.1| alpha-1-microglobulin [Ctenopharyngodon idella]
MMHVVLVFLLPFLGLLHAGPLPDEPVLQTQENFDVTRFMGKWYDIAMASTCPWLKRHKGDAAIGSMELQYSASTQTISVTRIGLRHGTCKSISGEYQLTKTPGRFHYHIAKWNADVDSYVVHTNYDEYALVVMYKQKTGGEKSTSVKLYGRTMQLRPTLIEEFKTLVAEQGMSEDTIVIKKNKGECV
>ABB02378.1| temperature-induced lipocalin-1 [Sorghum bicolor]
MAAEAGKTTAATKSGGGGQIMTVVRGLDVARYMGRWYEIASFPSFFQPRDGRDTRATYRLLEDGATVHVLNETWSKGKRDYIEGTAYKADPNSDEAKLKVKFYLPPFLPVIPVVGDYWVLYVDDDYQYALVGEPRRKNLWILCRKTSIDEEVYNQLVERAKEEGYDVSKLHRTPQDDPPPESDAAPTDTKGVWWFKSLFGK
>NP_034824.1| lipocalin 3 [Mus musculus]
MQTLEMRALLLIISFCLVAVLQAQDSSFLAFNNGNFSGKWFLKALVSEDDIPINKVSPMLILVLNNGDIELSITHMIYDQCLEVTTILEKTDVPGQYLAFEGKTHLQVQLSSVKGHYMLYCDGEIEGMRFLMTQLIGRDPQENLEALEEFKVFTQIKGLVAENLVILEQMEKCEPESFYELPSRPSE
>ACB70358.1| salivary secreted lipocalin [Ornithodoros coriaceus]
MDLKFVVIVTCSLFGTSLAVMFDDTAGGYADVWKALSESDAFAVVKQNDTMPGLECESVRIKSKDIKNRRLDAVFAFRDPKAKQYKQNVLQMSTSKHGQVPFDNIVTMKSAKVFGELGKYELLYSKDGCLILRTPWWHPPNRMSFIHQRSSCEMWMVATKADKVTAACVGHYKTVCNDPLARALWGKHCVVPK
>AAX33728.1| Per a 4 allergen [Periplaneta americana]
MLSILVVCLLAGFQLAAGDDSCQIGTSFTGLDMTKYVGTWYELFRTPNSDEEDFTNCEYDKYTLDENGVIQVTSVAYTNSTRGFITSTGTVPSWTENTFDIAYGDNETWSSTYFMIGTDYQTYSIVAGCLDNDYSRHLYWIASHGTSFDDATKAKVNEVLAPYNLSLDDMEPVDQSYCVQYKS
>ABR23385.1| salivary lipocalin [Ornithodoros parkeri]
MLRTLHVLFLSICLLGGVAVAAEECESTVTEAWEAITQPPNGHYLLQQSTQEDPKDCLKGEVPTDQEKPNAKVKMTYKDSSGQWQTNEWQFYMAGPNITATLGEKTLKGTVIFGTQGTCHITHYWDGGYGLWTHSSAKGNDDNCCKKKFDEKTTGQNTQKLQEKNCSTK
>ABI52665.1| lipocalin [Argas monolakensis]
MAPLFLALSGCLVAVANTQSTDIWRAVTTGRDFYLYKRSYAKLNASCSYVSVNQTNETIHSYQLKSGYKLPNGTWMGPMYFWGTVINGTSGYWNRVINSGTPGNTTGQQSDLLYTDGETCTILKAYNASNPSQELGCEMWVKVQNATNPSQECSSTYTSNCTEAVENNYDTTCPTSLSEIPATQV
>ABR23437.1| salivary lipocalin [Ornithodoros parkeri]
MLMQIALLLACLFTWECVGSQNDQIAWNALQRDNGFFLMKRSVFYKDENKCVYLIKRRIISHRQKIEAHYGFWNRDHYSEEPCVMQAPLGGNGTVVYVSSLILGGEVLTFDVKYFHQQSGCLVLVGIDKKVSGQCMMWTPVESANDTLADCEENYKTLNCTTEEEPYKDGMKEKGCCPLPVVYDS
>ABU24464.1| alpha 1-acid glycoprotein [Gallus gallus]
MLAFLVPVLILAMGLVGAHGTESPTCAPLVTADMDNATVDRLLGHWVYIMGASQYPPHMAEMRELKYATFTLFPGSHEDEFNVTEIMRLNETCVVKNSSKIHVFRHNSTLTHEDGQVVSMAELIHSDKDLFILKHFKDNHVGLSLSARTAEVTKEQLEEFEAQLRCHGFKLEEAFITSPKDACPAAGEETGEGSAAPAEPQLG
>CAF22027.2| complement component C8 gamma [Oncorhynchus mykiss]
MTGVWQCVTMLMVVCVCLWGSAEAIGGAKSRPRPQRRPPKKPKVNPIDDTPPAQNIDIQQMGGPWYLVNAASKCNFLMKNGLKVEATVMTLTSPSSQNPTLSVSTTTRLNHQCWEILQAYTITPTPGRLVLNGSRPLLNTDIVIGESDYSSYAVFYYQKQGQLTMKLYGRSKDTLSEAILDKFEDLAEKKGLGLAYVFAFPNYSHCESVDKDHVINCVPTC
>ABI52693.1| lipocalin [Argas monolakensis]
MDSMGVVLKVFLLACLCSSIAAARRTRTTNVSGCDRQNDALRALKARNSSLYVLQQTTSGAGESCTYVKAQGFDEAQRTALYIYGNATDNGTTVSSWTQRVRAENDSIVGNKTLTPNVTERWEVIYSNYKDCDVMKHTTGDEGAVYELWSQNVTKLNPCCSKMFNETTQGIASHTVKCPELKKAKTPGRKKKGKKGEVQVEDR
>AAT65682.1| OmCI [Ornithodoros moubata]
MLVLVTLIFSFSANIAYADSESDCTGSEPVDAFQAFSEGKEAYVLVRSTDPKARDCLKGEPAGEKQDNTLPVMMTFKNGTDWASTDWTFTLDGAKVTATLGNLTQNREVVYDSQSHHCHVDKVEKEVPDYEMWMLDAGGLEVEVECCRQKLEELASGRNQMYPHLKDC
>AAR19269.4| male-specific protein [Sarotherodon galilaeus]
MFLHCCLALLALSSLSGASDPGCEELIKPLEDRSKILGKWIFYAGTSDSEEQLKELKTVHSFWVEQTPIPDSEDLLNRFGHKADGKCYHGNVTATFLGNSSTDTYNYTSSSHEHLGKHLATCPDCMLWTDHSVSEVGGETTKSRGFRIFTKTGTLEASHLEVFKKQAECLNFTLDLYFANTTDLCPYESEAVTDARRDEQ
>Q99JR5.1|TINAL_MOUSE [Mus musculus]
MWGCWLGLLLLLLAGQAALEARRSRWRRELAPGLHLRGIRDAGGRYCQEQDMCCRGRADECALPYLGATCYCDLFCNRTVSDCCPDFWDFCLGIPPPFPPVQGCMHGGRIYPVFGTYWDNCNRCTCHEGGHWECDQEPCLVDPDMIKAINRGNYGWQAGNHSAFWGMTLDEGIRYRLGTIRPSSTVMNMNEIYTVLGQGEVLPTAFEASEKWPNLIHEPLDQGNCAGSWAFSTAAVASDRVSIHSLGHMTPILSPQNLLSCDTHHQQGCRGGRLDGAWWFLRRRGVVSDNCYPFSGREQNEASPTPRCMMHSRAMGRGKRQATSRCPNGQVDSNDIYQVTPAYRLGSDEKEIMKELMENGPVQALMEVHEDFFLYQRGIYSHTPVSQGRPEQYRRHGTHSVKITGWGEETLPDGRTIKYWTAANSWGPWWGERGHFRIVRGTNECDIETFVLGVWGRVGMEDMGHH
>ABR23403.1| salivary lipocalin [Ornithodoros parkeri]
MECKLAVVVFCTFVVGFADAATTTYDVWKVLSGNEEFFMLNRTYVRPPGGNECAYMKRKSKDDSKHELTTQMGYRKNDTKEFRSGTYTVTASQGEGESVYSEMTVKGGQLPGTGVKYRLVFSNGDGCNVLQVKGGGLDGHCELWAPVSQAPAQATQCSNSMPESCGSIQESPYKGDCKIPTASS
>ABR23357.1| salivary lipocalin [Ornithodoros parkeri]
MGYCRRMLRLLILTAAFAYVADAKQPRPAQTGRSRVLPPIAYPTKRFETRPELGKYQDAWRFIRLNKTMYLFKRSYKGMYHNDERCVVAKPLGIDSDKVTMKVTNNGRTMFHRFFRKNHTTEYNESNVLVASFSELSPGYQYPMGFSDYKSCGIVRVPHYEKKNVPACELWTIGRPRVGNCCRFVYDLLCGTKDYVQLRCQQMQSVKVAYICRY
>Q40593.1| Violaxanthin de-epoxidase [Nicotiana tabacum]
MALAPHSNFLANHETIKYYVGSKLPGHKRFSWGWEDYFGSIVVAKICSSRRIPRYFRKSPRICCGLDSRGLQLFSHGKHNLSPAHSINQNVPKGNSGCKFPKDVALMVWEKWGQFAKTAIVAIFILSVASKADAVDALKTCTCLLKECRLELAKCISNPACAANVACLQTCNNRPDETECQIKCGDLFENSVVDEFNECAVSRKKCVPRKSDVGDFPVPDPSVLVQKFDMKDFSGKWFITRGLNPTFDAFDCQLHEFHTEENKLVGNLSWRIRTPDGGFFTRSAVQKFVQDPKYPGILYNHDNEYLLYQDDWYILSSKVENSPEDYIFVYYKGRNDAWDGYGGSVLYTRSAVLPESIIPELQTAAQKVGRDFNTFIKTDNTCGPEPPLVERLEKKVEEGERTIIKEVEEIEEEVEKVRDKEVTLFSKLFEGFKELQRDEENFLRELSKEEMDVLDGLKMEATEVEKLFGRALPIRKLR
>ABI52661.1| lipocalin [Argas monolakensis]
MFLLLVFASVHFTCGYAAGSSPVRYKPTSVRDFKSYLEGKEGLKQYQDGWKFLTTGKEMYLYQRSFQEDPKYGNKCKCVKSKHLTVKEEAQTVAADLSFLHENLTSVHFTVYFSVNKTGKESRVIYASYEPEKPGFPFPVAFADYESCAVVRVPHRDKGKNQACELWVYKDHVKRVKSCCFFIFDLLCGPNKYKVYDEEKCKE
>AAL56644.1| serotonin and histamine binding protein [Dermacentor reticulatus]
MKMQVVLLLTFVSAALATQAETTSAKAGENPLWAHEELLGKYQDAWKSIDQGVSVTYVLAKTTYENDTGSWGSQFKCLQVQEIERKEEDYTVTSVFTFRNASSPIKYYNVTETVKAVFQYGYKNIRNAIEYQVGGGLNITDTLIFTDGELCDVFYVPNADQGCELWVKKSHYKHVPDYCTFVFNVFCAKDRKTYDIFNEECVYNGEPWL
>NP_001093925.1| lipocalin 11 [Mus musculus]
MPRRHSRGMKLLLLLSVGLGLTWALQDFHPEQVTGPWHTLKLASTDRSLIEEGGAYRCFMTDIVLLDNGNLNVTYFHRKDGKCVKEFYIAEKTDTPGQYTFEYQGRNSLTFVHVTEDFAIMDLENQSEGGTTIVIEFHGRSLSTDELGWERYLVHTRRRGIAPENIVDLSLSRRCDTH
>P14630.2|APOM_RAT RecName: Full=Apolipoprotein M; Short=Apo-M; Short=ApoM; AltName: Full=Protein Px; Flags: Precursor
MFHQVWAALLYLYGLLFNSMNQCPEHSQLMTLGMDDKETPEPHLGLWYFIAGAAPTMEELATFDQVDNIVFNMAAGSAPRQLQLRATIRTKNGVCVPRKWTYHLTEGKGNTELRTEGRPDMKTDLFSISCPGGIMLKETGQGYQRFLLYNRSPHPPEECVEEFQSLTSCLDFKAFLVTPRNQEACPLSSK
>AAL32453.1| CALII [Gallus gallus]
MQPLPQHPDPKARMTAVLPSLVLTLLCLLRVGAEVPVQLDFDTKKFAGMWHMMAAVSNCPVFLGMKDKMTSSATAVSFTPEGHMTMETVIPLPEECKKIMMLFQQSGQAGHYIGTEKGEKRDLRVMDTDYEHYAIVYSQQKDSQEPSTMLQLYTRNQDMSPQLLQKFKELFHSMGLTEDMLVVLPHSDRCAKTQK
>O18874.1|ALL2_CANFA [Canis lupus familiaris]
MQLLLLTVGLALICGLQAQEGNHEEPQGGLEELSGRWHSVALASNKSDLIKPWGHFRVFIHSMSAKDGNLHGDILIPQDGQCEKVSLTAFKTATSNKFDLEYWGHNDLYLAEVDPKSYLILYMINQYNDDTSLVAHLMVRDLSRQQDFLPAFESVCEDIGLHKDQIVVLSDDDRCQGSRD
>YP_001962532.1| Lipocalin [Leptospira biflexa]
MFFFYHCSLSQFPNAKETNESEFPFVSLLSVSLGTYVSSSRFDRYVESNLEWSRFLGKWHEIKRIDNPFQMGLTNVTADYALREDGNIRVKNEGETITGRSSLEGVAIIVNPSVGKLKVSFLYPLFFGDYLILKIDRNGYQTALIGGPEPNFLWIFSREPTISSVTENEYIQFAKTIGYDTNRLLAY
>YP_001490136.1| lipoprotein [Arcobacter butzleri RM4018]
MKFLFLTIFFSSSIFANTLVDIKKFSGLWYEIARIENSFQTSCVASSVEYKLQENNTYDVYNRCFENELDGKLIEYNGFAKLENNQLFMRYFFVFRSSYKIEYLNDYKTAVVSNDDYSNLWIMSRTPNIDKNELEKILDDLENKMDISKLVFTKLDPKGRYK
>ZP_01016650.1| outer membrane lipoprotein Blc [Parvularcula bermudensis HTCC2503]
MNRKFYALAALSMAVAACKMPPDNRPATYPPDTVSMVDISKYVGLWYEIARYPNFFEDTNRYTCVGVTAFYEVQTSEEISVENTCYKDTLDGEVQVAKGVGRIVDPSNAKLKVRFAPAWVSFADGDYWILALTDDYGAVLVGEPEGRFLWVLSRTPQLDDEIYQSLIDVAESQGFDTRPLQRTPQPGDPAP
>AAN63502.2| zeaxanthin epoxidase [Triticum aestivum]
NAVVCISQGTCWWYLILRMAKRKDCSKIFSGWCDNVIDLLNATEEEAILRRDIYDRPPTINWGKGRVTLLGDSVHAMQPNLGQGGCMAIEDGYQLAVELEKAWEESVKSRTPVDVISSLRSYEKERKLRVAIIHGLARMAAIMATTYRPYLGVGLGPLSFLTKLRIPHPGRVGGRFFIKVGMPLMLSWILGGNSSKLEGRPLSCRLSDKANNQLGRWFEDDALEQAMGGEWYLFPMSSGGDSALQPIRLIRDEQRTLSIGSKPDPSNSDSSLSFPLPQVSEIHATITCKNKGFYLTDLGSEHGTWFNDNEGRRYRLPPNFPVRFHPSDAIEFGSDKKAMFRVKVLSTLPYDSARGGGEVLQAA
>ABR23388.1| salivary lipocalin [Ornithodoros parkeri]
MAELWMNIVAYSMCSSPPQPRDTWKALTSTNQHYLLYASYTESRHRVDPCTHMVNIRNDTDKKMVVFQGVSYNEGSWTVDNKYILTDKPGDDQVKDYMTSAFHPQYRQHGQNYSLVFAKYGKCFILREIYDGQPNNGSTPPLQGCELWVTRDLAETKDLPCATVFKKMCGEQQQQSFNATLCCQRTTGNERPPWCAQKS
>AAQ81973.1| lipocalin 8 [Homo sapiens]
MPGAAEALPTVTVTLVAGAVPPASGALTAHCIGGFWREVGVASDQSLVLTAPKRVEGLFLTLSGSNLTVKVAYNSSGSCEIEKIVGSEIDSTGKFAFPGHREIHVLDTDYEGYAILRVSLMWRGRNFRVLKYFTRSLEDKDRLGFWKFRELTADTGLYLAARPGRCAELLKEELI
>CAJ20741.1| lipocalin [Ixodes ricinus]
MTALKHLVFCLSVSAAYADVEFQSWERPPDNNPDLNRKDLGPMQDAWKTIKSTANQSYYLIYSSGWGTQKHYKNVRCLQVRSSDLSHTLKSANYTSKWYNTISKRMESSTQYVQAVKQKEYSMENIMHLGQPQREVTSPNGTCYNLDFNFVCESGGCRIHHQECWQKRWTKYSEKHAVFSTSLCYILRSLQDDKDYESCEFWLREDWLKNNVTIPEVCTNLTKEESEESEESVQREEEPRNANKTTYLYDSLFKELPSSCRYAFLLNCGYPTYRIYDKEDCDKINKSENDASDDANKREYYKNLANTLPVSGSDHALHPSPDRLSLVAP
>Q94734.1|NP4_RHOPR [Rhodnius prolixus]
MKSYTSLLAVAILCLFGGVNGACTKNAIAQTGFNKDKYFNGDVWYVTDYLDLEPDDVPKRYCAALAAGTASGKLKEALYHYDPKTQDTFYDVSELQVESLGKYTANFKKVDKNGNVKVAVTAGNYYTFTVMYADDSSALIHTCLHKGNKDLGDLYAVLNRNKDAAAGDKVKSAVSAATLEFSKFISTKENNCAYDNDSLKSLLTK
>ACB70314.1| salivary lipocalin [Ornithodoros coriaceus]
MFRLLVLLLGFCAKDAYGGFYDCGSTTDAWTSVKSTELGKYFLMKTTASDAPKCSYAGPLSNRDDGAQTGDYGYGELDASGKLTKSTAKVKAEGNKIIITGAGPLLDGTSIVLHSAYGTCDAVKGPKGDCELWVRVGNFGVVPFCCTKKFDECASGKPVKDLSPTSCPTS
>NP_001037071.1| chlorophyllide A binding protein precursor [Bombyx mori]
MINLNLFLFSILGLFGVCVGQFIQNGQCDPNIATVPNFQVQQFLGVWHEISSYYSESSTGSCPRAEYTLANGVVNIVNSQVVNQALETVTGTATVISNDGSARLRVLLNVAPGVTAEQELLVLATDYVNYAVTYSCTNLPNNQRRIYSWIVSRARTLSDQSTALVNQVINANVELNQQYYEPARQSDADCFYYPQPAQNEPVIFRGQCDLNIPVVQNFDANRYMGPWHEIESYPTQFQSGTCSNAFYSLRDGRVDVFNTQVINQRLDTINGVATVASTDGSAKLTVSFPIPGTTQTTQTDYWVLETDYTSYSLVYSCTNINNEHKGVTAWKLSRNKQLSAEANAVMNNVINRINVLDQRYFEVTDQTPTGCFYFPVAQPGVPVVFPGQCDTNVPVVQNFNLNQFQGLWHEIEAYPKDEQPGQCINHRFSLGASNTLALTSSNVFNQFLDTTTGTVSFASNDNSARLTITITSGGQTITIPYWILSTDYSSYALAYSCVNIDSDFRGVWSWKLSRTKQLTATANAAINNVIATNVVLDNVYYEPIDQSDRACFHLPNLAPGEPVILPGQCDPNINAIRNFDTTRYLGRWRLIESYHSDNQGGECQEATYSAGSGGVVTVHNTQVRNQALSEIRGTATLATTDGSGRLLVTFPSSTVPFEYWILDTDYDNYALVYGCVNINSQQRRVWSWKLSRTNTLSQSATNAINQIVNSIDVLNNRFYQPVDRSDAACFYYPTPSTEPVVFRGQCDQNIPVVPNFDANAYMGLWHDIERYPSRFQSGTCSNARYTLSGGSVLVQNTQVINQRLDTVNGNAVVASTDGSAKLRVSFPIAGTTQTTQTDYWVLATDYTSYSLVYSCTNLDSETRQVSSWKLSRTKQLSAAVNIVINNVINPINILDQRYFNRIDQSTTGCFYFPQAQPGVPVIFPGQCETNIPVVSNFNLNQFQGIWNEVEAYPKEQQTGQCVNHRFTVATGNTLSLISSNVNGKTLNTN!
 TGTVSFTSTDGSARLSISINVDGQVITIPYWIISTDYNNYALAYSCVNIDNDFRGIWSWKLSRTRHLSTASANAINNAIAPIVVLNNDYYERIDQSDDACFHLPNLAPGEPVILPGQCDPNIAVVRNFDTRRYLGRWRLIESYPSDNQRGQCNEATYTAGTGNTVVVQNTQVTNQALGQITGSAVPATTDGSGKLLVTFPSTATPFELWILDTDYDSYSLVYGCVNLNTQQRRVWSWKMSRTNTLTQAATTAINTIVNRINVLDARYYQTVDRSDAACFYYPEPTGQPVVFRGQCDTTIPVVPNFDANAYMGLWHEIERYPTPFQEGTCANARYSLTGGTVDVINTEVINQRLESINGFAVLATTDGSAKLKVTFPVAGTTQTIETDYWVLSTDYTSYSLVYSCRNLDSERRQVISWKLSRTKQLTNAAATTIRTVMNNINVLDQRYFSQTDQTPAGCFYFPEPRPGVQVEFPGQCETTIPVVPNFNMAQFQGIWHEIEAYPKDDQPGQCVNHQFTSGTGNTLNLVSSNVLNQALGITRGVVSFASNDLAGRLTITINVGGTNINIPYWIVSTDYNNYALTYSCVNIDSDYRRVWSWKLSRTKQLTAASNAAINTAIANINVIDNRYFENMDQSDRACFYLPDLAPGEPVVFVGQCDPNIPVMRNFDPSRYTGRWRLIESYPSNFQEGACNEATYTLNSDNTITVFNTKVLNQNLNTITGTATLAADGSAKLLVSFPSAAQPAEYWILDTDYVSYALVYSCANQGNNRRRVWSWKLARENTLPQAAVTAINTVISRVDVLDQRYYQRVDRSDTACFYFPVPGGDSVIFRGQCEQNIPVVTNFDINRYLGLWYNIESYPTRFQPGTCNSAYYGAGTGNNITVYNTQVVNQQLQTISGTAVPTSNDGTGRYRVTFNIGGNDVSADYWVLTTDYSSYALVYSCANLDSERRQVYCWKLSRQPTLTAAANNAINTVINSILVLRQDYFIDRG!
 HNERGCFYYPDNFGGDVILRGQCVAENQVQAVPNFNLNAFSGTWHEVARFPSNLQNGQCAATDYTVRSQN
SFSVVQSIVRTERQFTTSIPSATVPANGRGVISATIAGVPFNSIFVLATDYTEYALVYSCRNIDSASKQIYSWKLSRTRGGLSAAANNAINTVVTNNIDLFEGYYTNTDQSNDACFHYPVFDRPTAIELPGPCDERIRGVANFNTAAYMGRWIEIARYPQTTQQGQCNRAEYTFGNNVISLTNSQVLNQRLNSVRGTAVVKSTDGSGLLEVTIVRTSATVTAHYYVLATDYTSYALVYSCRNLANGNRRVGSWKLSRTTSLSTQANNVMNAVITNTQGLLEDYYQSTSQSEDTCFYVPTLNPTSPPVFRGQCETITGVQNFDVQRYLGWWHEIERYPTEGNAGECISSQYTASGNQYQVVDTSVSGGSATVATGTVTATSDGRLRRTLANGRVEDIWVLATDYENYALLYSCVNVDSEHRRVWSAKHSKARQLTAAAQNAMTPIITANRVLHQELYLTVDQSDRACFHYPEQTGQQVILPGQCDTNIPVVQNFDANAYTGTWYQIERYSQIHERGTCTGARYILDSTTGVVNVLNWEVVDGVLDTISGTAVISSTDGSAKLAVTLPVRGREGTVTTPLYVLTTDYQSYSLAYSCVNINNFQRAVGAWKLSRTRTMPAAGTTAIDAYMAQREELHQPIFIQVEQNENCEEPNSAFLARSSILVMIVCVILQVFA
>CAJ20733.1| lipocalin [Ixodes ricinus]
MLRIAVVAALCCFGTGTVSRFQQNATERHYQELNSNLSKYQDAWKSNTENAEYVLAYRTFQDIERTRIRRCVSATLRYKNKKNRTTVHRLRYYNTRDRKWEGHSVLTRFNATPGYTVPNLMLMSSYHNESDEGRLYWTLYSQYGSCNIVRVERNGGCELWVRKGLQDYISSCCWFIYKSYCGNENYQIYNTTYCKRKGPE
>AAI22740.1| Odorant-binding protein-like [Bos taurus]
MKILFLSLVLLVVCAAQETPAEIDPSKVVGEWRTIYAAADNKEKIVEGGPLRCYNRHIECINNCEQLSLSFYIKFDGTCQFFSGVLQRQEGGVYFIEFEGKIYLQIIHVTDNILVFYYENDDGEKITKVTEGSAKGTSFTPEEFQKYQQLNNERGIPNENIENIIETDDCPP
>YP_702517.1| lipocalin protein [Rhodococcus jostii RHA1]
MSTIDRHSERSPERMGGTFSRIGPSDPEVASNAPREGAAQALCSGCPFRRRMIVKGPEMRLSKARGFAAGLLTAAAAVVLAASPAQAQPGALAPVPSLDVPRYLGTWYQLAAVPQPFNLDCARDTRATYGLVDSSNVSVANSCTTWAGGTNGINGNARVNDPVTNAQLHVSFPDVPFQSSPDGPTNYVVTYIADDYSWALVGDPARASGFVLSRNPAVDDAGWTQIRQVVESRGYNSCLLLTSPTTGGREGIQPLCTV
>ACB70320.1| salivary lipocalin [Ornithodoros coriaceus]
MMQLLILLLGFCAYEAYGACASNTDASKSLQGTARYFLVKTTAGNKLQCAFVDPPKGGTYTYGGRAGSTMVTFTATFRASGDKIGVSGGQGDVNGQSTLLYSDYDTCDVVKSPTENCELYVRKDKVDGGYDPCCKTKYEGCAKAKGGQSTDLYRADCPGA
>Q29146.1|LACB_TRIVU [Trichosurus vulpecula]
MKFLLLTVGLTSICAIQAIENIHSKEELVVEKLIGPWYRVEEAKAMEFSIPLFDMNIKEVNRTPEGNLELIVLEQTDSCVEKKFLLKKTEKPAEFEIYIPSESASYTLSVMETDYDNYILGCLENVNYREKMACAHYERRIEENKGMEEFKKIVRTLTIPYTMIEAQTREMCRV
>CAI14041.1| odorant binding protein 2A [Homo sapiens]
MKTLFLGVTLGLAAALSFTLEEEDITGTWYVKAMVVDKDFPEDRRPRKVSPVKVTALGGGNLEATFTFMREDRCIQKKILMRKTEEPGKFSAYGGRKLIYLQELPGTDDYVFYCKDQRRGGLRYMGKLVASAPCRAVPLSPPWLTWPPHLQVGILIPTWRPWKNLRNWCSTRDSRRRTFSCPCRREAAFSNTRQPPGLHLQSPPYHQTQSPDHLDLPSSHDPSLLPPT
>ACL96476.1| outer membrane lipoprotein Blc [Caulobacter crescentus NA1000]
MLNTAIALFALAQAAAVQPQTPLIDPARHYSGVWMEVGRTPMRITKGCVAATTVYNRVDERRIAVEDDCRQGGVEGKRRAIKGDGVIEDPGVNRRLKVSYLPFVTWRYEVLDQDPAGAWFISASPDRRKVFLYTRAPASPELLKTMTERARALGYAGEIEYPAPPPVGR
>AAA18482.1| complement C8 gamma subunit precursor [Homo sapiens]
MLPPGTATLLTLLLAAGSLGQKPQRPRRPASPISTIQPKANFDAQQFAGTWLLVAVGSACRFLQEQGHRAEATTLHVAPQGTAMAVSTFRKLDGICWQVRQLYGDTGVLGRFLLQARGARGAVHVVVAETDYQSFAVLYLERAGQLSVKLYARSLPVSDSVLSGFEQRVQEAHLTEDQIFYFPKYGFCEAADQFHVLDEVRR
>CAM13625.1| major urinary protein 1 [Mus musculus]
MKMLLLLCVGLTLVCVHAEEASSTGRNFNVEKINGEWHTIILASDKREKIEDNGNFRLFLEQIHVLENSLVLKFHTVRDEECSELSMVADKTEKAGEYSVTYDGFNTFTIPKTDYDNFLMAHLINEKDGETFQLMGLYGREPDLSSDIKERFAQLCEKHGILRENIIDLSNAMDLVPEHVLVLTLQIAASRPENEEWPEPPVLSGDFSPGLHHHPFLSIQHPQYKFCDLHSILSH
>BAA20431.1| prostaglandin D synthase [Bos taurus]
MATPNRLWMALLLLGVLGVLQTPAPAQAALQPNFEEDKFLGRWFTSGLASNSSWFLEKKKVLSMCKSVVAPAADGGLNLTSTFLRKDQCETRTLLLRPAGPPGCYSYTSPHWSSTHEVSVAETDYETYALLYTEGVRGPGQDFRMATLYSRSQNPRAEVKEHFTTFAKSLGFTEEGIVFLPKTDKCMEEHP
>YP_002129066.1| outer membrane lipoprotein Blc [Phenylobacterium zucineum HLK1]
MAKRTLRLYVAPAAAARPFISIRDAGIGPGMIQRLILAAAAALAMAALPVAGPLHAAEPVQKVELTKMMGRWYEVARVPNKLQNGCEAGASDWTPQAGGFAVVQRCWKEKGGQTTWKAKATADPSNTRIKMTFFGGLVSQDYKVLEHRVDQGWLILATANGKYVWLMSQKPTLPAQVKAQAVARIKQLGFDPNRLEFPGPPET
>ZP_01885009.1| outer membrane lipoprotein [Pedobacter sp. BAL39]
MDNVPVEKVDIMLFAGKWYSLYSIPTFTDKHWRQTIETYVIHPDGYYAVFTNYKIVGESKQKYIRSKLFVVRGSRNSRFKAQRIWPLKTDYWVIEIAEDYSYMVVGHPKYKHLSILSRKPDVDAELLREIVARCKKKGYDTTQLVSQEHKQSLPVSALVAV
>ABR23418.1| salivary lipocalin [Ornithodoros parkeri]
MAHPVIFIFVVCMYVCVVHAAQCPDQTDAWKLLQRRQSKRYFLVKTTSVNLGECSYLKPGKIDEATQSASFSFGLRDKPGKSLTKQSAVVKAQGEKLVVTGDSQGTTTVLFSDYGSCDVLRGPDGDCELWADEAVVRSSSLGCCDTKFQACAKNKKVRHTYQENCPRG
>ACB70359.1| salivary lipocalin [Ornithodoros coriaceus]
MFYTAVLFFVTLLAGTYAARNGHCEAQAKDQVAWEVVKAAKANRFYVAKSTNKYTPSCVSMVVNQADEASHASTVLVKCGKNVAPVAVKAVADGHELRVTNSGEAAGLAGGYVLFTXHSTCAVFASXYETDLLLWGSGSAVKVNGSRLKLSSPCCEKVFDKKPKNHSLFPTPSQEVMPCQVKL
>CAA57283.1| lipocalin [Mus musculus]
MALSVMCLGLALLGVLQSQAQDSTQNLIPAPSLLTVPLQPDFRSDQFRGRWYVVGLAGNAVQKKTEGSFTMYSTIYELQENNSYNVTSILVRDQDQGCRYWIRTFVPSSRAGQFTLGNMHRYPQVQSYNVQVATTDYNQFAMVFFRKTSENKQYFKITLYGRTKELSPELKERFTRFAKSLGLKDDNIIFSVPTDQCIDN
>ABC88388.1| crustacyanin-like lipocalin [Macrobrachium rosenbergii]
MFSKILLLVVAVAAVVADEVPDFVIKGKCPAVDEQRLWQQQLPRHSSFGGVWYQQAISTNPYQLLKKCVRIQYDYNGKGFDVKTAGITPEGNQLKRKGVLTPMPLGDPHLMINLENSFPAPLVILDTDYNNYACMYSCMDYNYGYHSDFAFFFARAPEAYDKYIAKCRAAFDSIGVDSNRLIKTEQGRGCDYEQLTKLIKDEL
>BAE92861.1| Tributyltin binding protein type 1 [Paralichthys olivaceus]
MNLWLTSHFLVVGLFVCSAAPTPEECSQLVSPVSLDDCSRMFGSWNFLVGYSDSELFNNILKVTDSSTVQIKKNSDGVLKFSEYNKMNGKCISSVANVTVDGDTATVSSMNVTSVFHVLSSSDDCLVFNINSTVGDIDQIMSVLNISVSGGEEAVVRSLYLMGRESTVKDSDLEHFKHQAICLGFSREPDFYHDSKKEFCTEAESIKIFS
>ZP_01224570.1| lipoprotein Blc [marine gamma proteobacterium HTCC2207]
MNLLATFIDKLSIKTVALILSCGLLASCLGRPEAVLPVADLDTQRYLGTWYEVARLDHSFERGLSNVTATYSLRDDGGLRVINRGFSAEEGDWQQAEGRAYTIAEDQPGHLKVSFFGPFFGSYVVFELDSDYQYAFVAGNTTNYLWLLSRTATVSDELTKYFLQRAEELGFEVDDLIFVDQGLNQNAVGSDSAASLKNVLG
>AAY51253.1| outer membrane lipoprotein [Xanthomonas campestris pv. campestris str. 8004]
MGEVAMRQGSMLFLLTLAVCGSASGSEPRPALPRADSVDVPRFMGDWYVIAHIPTRPERKAFDAVERYALRPDGRIQTTFTFRKGSFQAPLKSMHPVGQVAKEGNGALWSMQFLWPFKAEYVIAWRDANYTQTIVARSKRDYVWYMARTPQVSDADYQQAVGRIAAMGYDVTQLRRVPQSVR
>ACB70306.1| salivary lipocalin [Ornithodoros coriaceus]
MIQLTTLLTVCVSLGIARGEDCKSGQGASEVLTALSTEVYFLTGTTDLGQPPCRYMTANDTGEGCESGATKVTYGHKKGSSWVSFIQVVNATGDTFSASTFGETSESTGTRDSGERPEGPLNGMAVLVQGKNCFVLKKDDVTELWVTKDSADGATCCKWSFEKDLNEKHYQTTYEPGVC
>ABI52702.1| lipocalin [Argas monolakensis]
MHSKNEEEGFVVHKMEFWDTRASRMAKVETRLTTKKSKGYKISNLLVPQLGPSQGPGGPEAVFPLAFTDYETCAIIRVPEKDGCQLWTYEEGLRSLNGYCHFIYNVLCGKRKYDVYSDQLCGYLDKRREEL
>AAM72329.2| outer membrane lipoprotein Blc [Chlorobium tepidum TLS]
MFRKLIRKYFHPTGPETVPEVDVMKYCGTWYEIASIPSKQQRGCASTKAEYTLDAAKGKVMVRNSCKRNGREKSIRATAVPVEGSGNAKLIVTFFRYIKADYWVIGLAEDYSWALVSNPSATRCWVLSRTPYMDDATYRQLLEQLRLKGINTDELVKTVQA
>ACI15897.1| apolipoprotein M [Hemibarbus mylodon]
MLMSTLWSTFGSVMGLFYAGIQVMVPGLPPAPLSTSVFKSDEYMGSWHFVAVAVWDEDDLKSFKTTDNSMLHIQKGDDDTLTVTESSRIGNQCYKNTWTYSTWFVTDPFLFRSDYDTIALVWDGKFINCPSCIVILFVDEDEETSAILFARDEKTPDEVIQEFKSKMEGVYMQDFYKAPLQKGKCKVEAA
>NP_001001519.1| lipocalin 6 [Rattus norvegicus]
MRVVLLIAALLALVSMAWLQAVWLGRLDPKQLLGPWYILAVASRAKDFMVEKDMRNVEGVVVTLTPDNRLRVQSSRHGPDGCHQSIVELLKQDSRWVFENPSLGILDYRVLGTNFKDYAVIFTQLEFGDEVFNTVELYSRTEIASHQAMKLFTKWSQGLGFLSQQQAQLQKDFTCAHKILQ
>XP_001866793.1| apolipoprotein D [Culex quinquefasciatus]
MQLTAVSILLVCLVLPGFRALDVAGPCRTLPVVQSFDVTQYMGMWYEIQRYPHRNQPNGDCVVVNYTLNQTTGEVAILNRMRVIADDATVEARGTAVTDPDYPGQGVLRVRFEETPPEVPASYYRILGVVYDRYAVVWSCRQNGANSVESAWVLSRAPTLEGVSVSNVKAIIDQHLDQESFTITKQGEQYCGGAAALTTSIVVFILSVFVMLQSNN
>P35578.1|ESP4_LACVV [Zootoca vivipara]
MIAVLLLVFGMTPDYIFPVSADIPVVPNFDAQKTVGKWHPIGMASKLPEVPEYEQKISPMDHMVELTDGDMKLTANYMDGVCKEATAMLKHTDKPGVFKFTGGEIRMMDIDYEKYLIMYMKKSTFEAMYLSARGSDVGDDIKEKFKKLVLEQNFPEAHIKYFNAEQCTPTAA
>ACB70378.1| moubatin-like lipocalin [Ornithodoros coriaceus]
MVQLTIVLTCCLLVNVAYGKRDRCKNKDIDAWKALAPEKGTTFLLVNSTRPDAEDCLKSTPEGTPQRPQMDVTMKFKSGGEWKTAHRKLTLEGPKITASFDSKKEEGRIVYRGPSCHVTVLGTGDTEIWRRQGARNRKDMGCCKKYFDEERKGKAFKKPQAKGCSS
>ACB70348.1| salivary lipocalin [Ornithodoros coriaceus]
MTRALVFVACACISTALAAGGYLEDKDHLAKHQNAWRAIKSMREMYLYQRSYEKAVIFEKDSYCIRAYILANDSETHTATETFRFVVNKKDHIEEGVVEYFKVLNTTDPKSRRVLYFTGGKGDPAKPIELPVAFTNYKSCLILRVPKAEEGGAQNACQMWVDKAHIVKPSACCQFIYDLLCGPTTHVIYDKTQCAREDAVDPLVEA
>YP_002694190.1| outer membrane lipoprotein [Rhodobacterales bacterium Y4I]
MTFRKFIPAVAASALVIAAAAASVRAEGYRDTNVPMTVQEDLDLTRYLGIWYEIARFPNSFEEGCEGVTATYSAREDGRISVVNRCRREGLEGPVESAEGVARVRAPGKLEVNFVSWLSWLPLTWGDYWVLDVTEDYSVAVVGTPGGEQGWILARSPDLGAEELDAAKSVLRSNGYDPEALEMVPQAKE
>AAH41168.1| LCN12 protein [Homo sapiens]
MRLLCGLWLWLSLLKVLQAQTPTPLPLPPPMQSFQGNQFQGEWFVLGLAGNSFRPEHRALLNAFTATFELSDDGRFEVWNAMTRGQHCDTWSYVLIPAAQPGQFTVDHGVEPGADREETRVVDSDYTQFALMLSRRHTSRLAVLRISLLGRSWLLPPGTLDQFICLGRAQGLSDDNIVFPDVTGNMVHLQACWAVGTGPAGMSLVDPRGAGPSVYPGSSAPACAQGSPGSWVPVLNPGSEPPPAAPGPLSWATSSHPGSPVPGHLLPPQVPCPGPPPPAPPAPGPLSRPTSSHPGSPVLGYLLPPQVPCPGPSPPSGSPVLGHLLPSPIPAHKELGLIPGGALDLSSLPWVAAPA
>ABR23450.1| salivary lipocalin [Ornithodoros parkeri]
MGLKAVVVLVVLEGLAVVGLTEAVSVDDMTGSLWINGVSWGLCRNAPQPRDAIKMMTTSNRFYLILAAYKSWVDNEPELCTHIILHQKSDKSLHFKKYSHWRGEWAEDDRYFNMDLPANYHVKSTMVSTFHPAYPQHGWNYTLLFAKEGICFVLRNLGNQAPGSPTPNKPFDCELWTATDYSYGHWDACSEVFQKNCIGGHRSPFKKEVCCSRIGPQRPKWCW
>gi|220683564|gb|ACL80558.1| sodium-calcium exchanger ReP1-NCXSQ [19168028][Loligo pealei
MAADLAGKWILESSENFDDYMKAVGVGMVMRKMANAATPTQEIKIDGDSWSIKTSTTFKTTDISFTIGQEFDETTGDGRKIKTTCKIDGNAMIQDQKGSPDSILSREVKDGKMHMILKVNDVVCTRIYKRVD
>AAZ36144.1| outer membrane lipoprotein Blc [Pseudomonas syringae pv. phaseolicola 1448A]
MIKVLVRFGIFVMASFLAIGFAHSADNLEPRTVDSVDLKQYQGTWYEIARLPMFFQRKCAQSEALYALKDDGNIAVTNRCRTIEGKWEEAKGTASPQVPGKTDKLWVVFDNWFSRLLPGVAKGDYWILDVSEGYRTAVVANPDRKYLWLLSRTPTVSASVKENMLSKARQQGYDTSRLIWREDDSKIGKGEK
>AAH20633.1| Retinol binding protein 4, plasma [Homo sapiens]
MKWVWALFLLAALGSGRAERDCRVSSFRVKENFDKARFSGTWYAMAKKDPEGLFLQDNIVAEFSVDETGQMSATAKGRVRLLNNWDVCADMVGTFTDTEDPAKFKMKYWGVASFLQKGNDDHWIVDTDYDTYAVQYSCRLLNLDGTCADSYSFVFSRDPNGLPPEAQKIVRQRQEELCLARQYRLIVHNGYCDGRSERNLL
>BAF47403.1| insecticyanin [Agrius convolvuli]
MQRFLVFTIVAVATAAAGDIFYPGYCPDVKPVDDFDLSAFAGTWHEIAKLPLENENIGKCTIAEYTVNGGKASVYNSFVVNGVKEYMEGDLEIAPDAKYTKQGKYVMTFKFGERVVKLVPWVLATDYKNYAINYNCNYHPDKKAHSVHAWVLSKNKVLEGNVKEVVDNVLKTFSHLIDASKLTANDFSDAACQYSTTYSLTGPDRH
>ABI52663.1| lipocalin [Argas monolakensis]
MAAILLLFTSLLLPLRTLGTDSAQNCSEKEGLAANRDAWTFLNETTTSYLVYRNFRNDSKYGNEEKCVKGMRTAINGSHHWANMNMFFGNLSTPRFNVTFTATYNTTLQYYDNLTADASGIISYFMAQMAAAQQSSQQTGATQQSANAAAGSSATSQQVPPMPFPILYFDPGRCAIVGVPHHVNETNNGTMACEVWKPEGTADTQDECCDSSFRRLCGGDNYTIYENCTSTTDAA
>Q29147.1|TRIC_TRIVU [Trichosurus vulpecula]
MKLLLLSMGLALVCGLQPECSRSEEDLSDEKERKWEQLSRHWHTVVLASSDRSLIEEEGPFRNFIQNITVESGNLNGFFLTRKNGQCIPLYLTAFKTEEARQFKLNYYGTNDVYYGSSKPNEYAKFIFYNYHDGKVNVVANLFGRTPNLSNEIKKRFEEDFMNRGFRRENILDISEVDHC
>P20289.1|VEGP1_RAT [Rattus norvegicus]
MKALLLTFGLSLLAALQAQAFPTTEENQDVSGTWYLKAAAWDKEIPDKKFGSVSVTPMKIKTLEGGNLQVKFTVLIAGRCKEMSTVLEKTDEPAKYTAYSGKQVLYIIPSSVEDHYIFYYEGKIHRHHFQIAKLVGRDPEINQEALEDFQSVVRAGGLNPDNIFIPKQSETCPLGSN
>AAF35894.1| lipocalin Q83 [Coturnix coturnix]
MRTLALSLGLALLCLLHAKAAATVPDRSEIAGKWYVVALASNTEFFLREKDKMKMAMARISFLGEDELKVSYAVPKPNGCRKWETTFKKTSDDGEVYYSEEAKKKVEVLDTDYKSYAVIYATRVKDGRTLHMMRLYSRSPEVSPAATAIFRKLAGERNYTDEMVAMLPRQEECTVDEV
>ACL37112.1| crustacyanin-A1 precursor [Panulirus cygnus]
MFIPIFTVVFLACLAADGIPSFVKPGKCASVANQDNFDLRRYSGRWYITHMIEIDYMPVSSCIHSNYEYSSTDYGFDVATAGFDLKNDYLTIDFKVYPTKEFPASHMLIDAPSVFASPYEVIETDYDTYSCVYSCIGTDNYKSEFGFVFSRFATTEGPAKEKCASVFAKNGVDFSLFNPVSHTAQCVYRA
>AAY47732.1| outer membrane lipoprotein [Xanthomonas campestris pv. campestris str. 8004]
MPPACGSVLTQLTLCDFAMRLTVSIALAFLLVLGLPTAQAKDTPTTERPIDLSKIMGTWYVIARMPNPVERGHVASRDEYTLVEDGKVAVRYRYREGFEEPEKEVNARASVDADSGNRDWRVWFYKVIPAKQRILEIAPDGSWMLISYPGRDLAWIFARKPDMSRDQYRTLVNKMRDDYAIYTDKLKRVPQLPEQVGRLGFEVPDKR
>YP_293402.1| outer membrane lipoprotein, lipocalin [Ralstonia eutropha JMP134]
MLICSRTHRKAFSYLSRRQRLGLLALLLACTALVAVGCASTRPPPNVKAVTPFDLQRYEGRWYELARLDHAFERGMTDVSATYTALTDGSVRVVNRGYALTTGQWREAIGKASFTGAPTTGSLKVSFFGPFYGGYHVAALDPDYRWALVLGPDTSYCWILARDKQLPVAQRDAIVARARALGVDTSALVWVTHERRDPAL
>ABR23443.1| salivary secreted lipocalin [Ornithodoros parkeri]
MLQVVVFLTGCCFVATVHAACNTGPFDAKRSIIGPGKGEYYLARSTYEQNISCLYVVPPPEGTEFPAIYPFGYKEGNKWVQKNGTVNGEGPNIIDSDAGFGVTNTTLVYSDYKECDVGLFHGEKVGGPYVELWKHSDAKKGSEGLKCCQKYFRKELEKQGKSKTDFKRVDKNCKYPA
>AAF85708.1| glial Lazarillo [Drosophila melanogaster]
MMSGQPLGSRVWLLSGVLLVTSAGTDAYGFGRCPNYPSMPKFNMSRVLGHWYEVERSFYLPEIASGCTTFQFEPYNKGEQSKFSNSKLAVAIKNINRITGNPNVNIGYATPENSRSSIMDFKFTTRFPDVIARLLPGSGKYQVLYTDYENFAILWSCGSIGSLGHSDQIWILGRDRDFEVDIRSKVYDVLKRLSLDPERLIISKNKQCPEAL
>AAF85707.1| neural Lazarillo [Drosophila melanogaster]
MNHHSSSHLLLLISVVFGAVWVAHAQVPFPGKCPDVKLLDTFDAEAYMGVWYEYAAYPFAFEIGKKCIYANYSLIDNSTVSVVNAAINRFTGQPSNVTGQAKVLGPGQLAVAFYPTQPLTKANYLVLGTDYESYAVVYSCTSVTPLANFKIVWILTRQREPSAEAVDAARKILEDNDVSQAFLIDTVQKNCPRLDGNGTGLTGEDGLDVDDFVSTTVPNAIEKA
>P06910.1|OLFA_RANPI [Rana pipens]
MIRIIAIVVLFFLQCQADLPPVMKGLEENKVTGVWYGIAAASNCKQFLQMKSDNMPAPVNIYSLNNGHMKSSTSFQTEKGCQQMDVEMTTVEKGHYKWKMQQGDSETIIVATDYDAFLMEFTKIQMGAEVCVTVKLFGRKDTLPEDKIKHFEDHIEKVGLKKEQYIRFHTKATCVPK
>AAO25746.1| biogenic amine-binding protein [Rhodnius prolixus]
MRAYAALVLFVVALWMSEAEGASGCSTVDTVKDFNKDNFFTGSWYITHYKLGDSTLEVGDKNCTKFLHQKTADGKIKEVFSNYNPNAKTYSYDISFAKVSDFDGNNGKYTAKNVIVEKDGRKIDERTLQVSYIDTDYSKYSVVHVCDPAAPDYYLYAVQSRTENVKEDVKSKVEAALGKVGLKLSGLFDATTLGNKCQYDDETLQKLLKQSFPNYEK
>ACO82027.1| lipocalin [Perca flavescens]
MRTTVVAVVMVIFCVMMADADLKPQRDFNLQRFAGKWYRVGLAYDSASFVPFRDKLKASMGVVTALPNGDVNLTMWDATPLGCQVMVYNYEKTNVPGQFTYFSTRHNMVKDITVMDTNYTDYAVVLKHKVFNRDYTQVALYGRTQTVRIDAINKFKAFALSLGFSRGSILSPPPAENCPPSRSG
>YP_001489759.1| outer membrane lipoprotein [Arcobacter butzleri RM4018]
MKKMFNFFGVILLSLFFVACSTKQERDLKTVQKVDLQKYLGDWYEIARYEHPFQKDCKNVKANYSLRDDEKIQVVNSCTKMSTNEFKDAKAVAYSVDETNSKLKVSFFRPFYGDYWILDLDKDYKYAIVGTPSKEYLWILSREKTMSNEVLNKLLEKITSMGFDKSKLTYTIQE
>ABI52816.1| lipocalin [Argas monolakensis]
MVATVVFVACLSAVLSAEVSPDVQCNFTGPFSALRSVNGRGSGGYYLINTTENNRPNCTYVRAPEVRLTEGSREKFTYGQLKKGQNVMRRHRGRVHVQGDMIIVTGKRAGISQLLFSDYRTCDVVLGPSGHDYQLWLHAHNVQNGSDPCCDVKFQELVWNRTVFQVYHETCPPVPTPVRTL
>ACM24341.1| 32 kDa apolipoprotein [Bombyx mori]
MWRLTVLVLAATASAQIPSLGWCPDFQSMANFNMNRFLGTWYEAERFFTVSELGSRCVTTNYVSTPEGRIIVSNEIVNSLTGMKRLMEGSLQMIGREGEGRFMIKYSSLPLPYESEFSILDTDYDNYAVMWSCSGIGPVHTQNTWLLTRERLPSLMAMQNAYAVLDRFKISRTFFVKTNQADCTILPDPVAIPIEAKSADVIKNVDIKVKEKEPVEDSDSVKKQIIDEVVQERSAVPEISFEPKPVPVPEMILTENEKKGENMEEPKAEDKAEAVEPKAVETTTI
>CAM26736.1| odorant binding protein Ib [Mus musculus]
MMVKFLLLALVFGLAHVHAHDHPELQGQWKTTAIMADNIDKIETSGPLELFVREITCDEGCQKMKVTFYVKQNGQCSLTTVTGYKQEDGKTFKNQYEGENNYKLLKATSENLVFYDENVDRASRKTKLLYILGKGEALTHEQKERLTELATQKGIPAGNLRELAHEDTCPE
>NP_001001712.2| lipocalin 10 [Homo sapiens]
MRQGLLVLALVLVLVLVLAAGSQVQEWYPRESHALNWNKFSGFWYILATATDAQGFLPARDKRKLGASVVKVNKVGQLRVLLAFRRLKGCQSQEVILRKDGKKPVFGNACAYAAGPREGQEGVKGVKAFHVLSTDYSYGLVYLRLGRATQNYKNLLLFHRQNVSSFQSLKEFMDACDILGLSKAAVILPKDASRTHTILP
>CAM25179.1| lipocalin 5 [Mus musculus]
MCSVARHMESIMLFTLLGLCVGLAAGTEAAVVKDFDVNKFLGFWYEIALASKMGAYGLAHKEEKMGAMVVELKENLLALTTTYYNEGHCVLEKVAATQVDGSAKYKVTRISGEKEVVVVATDYMTYTVIDITSLVAGAVHRAMKLYSRSLDNNGEALNNFQKIALKHGFSETDIHILKHDYIEIKALPKPGS
>AAP30079.1| apolipoprotein D [Branchiostoma belcheri tsingtauense]
MALFHLLPLAVALLSVPYVEGQVPGFGKCPTVQVQEDFDLSQYLGLWHEIERFPAVFEAGKCITANYTLKSDGHVRVENGENVNGQEKIAVGDAYIPDPKESAKLAVRFYDAAPYGAYWVLKTDYKTYTLIWSCGDLLDFGNVQFAWILAREREVDPAVMDDLHKLATGYGIDVSHFSKTDQTGCVN
>CAJ20742.1| lipocalin [Ixodes ricinus]
MGLLYAALFACIATTSAWQAQMTIRNPENNPLLNDPKLGPLQSAWKAINKSKDDPFVLMFRSKNHEPNITCVLVTASLHNRTLKVVNFTRTYYNKTDEKNYTLRYQVRALNQTDYKLENVIRAGLNGTPSDKPTPLGSNMYIEYGDYSCNTSSKPLSDMLKAAKDAVGRETGSAEPVEGVDYLDFYVVYNQPQCNILRSPFLKGGCDFWLRKSELRMVLERAENITKIIPPKIQDRHAEENSETPAEIEDMSKETHTSAEVLFKSLPTACRYAFISACGYPNDMMYDRNMCNNTQTDASDTSPSLA
>ACB70393.1| salivary lipocalin [Ornithodoros coriaceus]
MPGVGTLATLAVGSAILFNWVCAGGEDIWTVLEKNEAFYVRNRSFSDPGHNRCVYLHKLTLKPNTKLVAHYGYFTGKNYTEYAYVAQPGNASDGKGTIVDTSSSYGNMTYVATFKVEYVDNSTNCVIMRGTNATPPSEGKCMLWVPDTNINKTLTACDNXYKELNCTSEEQPYDSKCPPLKGSISFYFD
>NP_001075978.1| P19 lipocalin [Equus caballus]
MNLLLLAMGLILPRRPHALHMGPGDPNFDEKLVKGKWFSVALASNEPKFIAKDTDMKFFIHKIQVTPESLQFHFHRKVRGMCVPTMMTAHKTKKKFQYTVNHSGHKTIFLEKVDPKHFVIFCAHSMKHGKETVVVTLFSRTPTVSPDVMWMFKKYCKTHGIHTSNIVDLTQTDRCLHARH
>ABB77207.1| apolipoprotein D [Cervus elaphus]
MILRVETAFISIKKVRLQTPSPKMVPALLLLPALAGLFGAAEGQAFHLGKCPNPPVQENFDVNKYLGRWYEIEKIPVSFEKGSCIQANYSLKENGNVKVINKELRADGTVNQIEGEATQENITEPAKLGVKFFWFMPSAPYWVLATDYENYALVYSCTTIIWLFHMDHVWILGRNPYLPPETVTYLKDILTSNNIEVEKMTITDQVNCPEYM
>ABR23386.1| salivary lipocalin [Ornithodoros parkeri]
MLQALYVPFLFICVLGGAVAASGGCASGATTNAWHMSLTSTRFVLVAVLLKGSVYAHTSSSRVASLALPRSDVVKDDGLVEKCKSLKSGATGLSSLFDLIGGGEWVLGGASYVVTESQKQAVMDYTGNCTTPEVGPVPKNILLTKWNKDGTYIYPGCGHRDHMLWNDMNVAPCLADR
>XP_001866792.1| apolipoprotein D [Culex quinquefasciatus]
MSVSKIKMLLPLVLALMLLTSQPVVSQRIVEQPCPDPESRPIVQNFDLDRYVAGKWYEILRYDQHFERGCDCGFATLTPKKSGSIKVENCCERLPNTTLSCSVGRAFVSFPDHVPLEGKLNVTFGGPPLNSNYWIMDTDYDNYAIIYSCKNLSENKSAEAAWVLSKQRTLEPRIVPTVDKLVEQYLVRADMRTTEQSQSKYVW
>AAA37197.1| alpha-1-acid glycoprotein (AGP) precursor
MALHMILVMLSLLPLLEAQNPEHVNITIGEPITNETLGWLSDKWFFIGAAVLNPDYRQEIQKMQMVFFNITPNLINDTMELREYHTIDDHCVYNSTHLGIQRENGTLSKYVGGVKIFADLIVLRKHGAFMLAFDLKDEKKRGLSLNAKRPDITPELREVFQKAVKHVGMDESEIIFVDWKKDKCGQQEKKQLELEKETKKDPEEGQA
>XP_001863495.1| apolipoprotein D [Culex quinquefasciatus]
MKSSTIAIGLLLAMIATSSSVMAVIYEKYCIRFEESYTFSEDRFVGKWYEIRRLEDPIHDQDEHCVQEKFTRSANMMDFDIVRSVQANASAEPVYSSGVASPRVLASAVVPQFYLRYNTTSPADPDTPIDIVKTDYNSYAILYSCLQINSTTVAENAWIYSRRLDIPKPTAELINKFIATKFNHPEHKWGTTVQSSPFCKPTNITNSSHGLHQLSLLWRSLAVLLLAKMLF
>ABO61288.1| probasin [Mesocricetus auratus]
MMRVLILLLMLHLLSISSVMNKSIKKKVDGNWRTVYLASSTLEKISEGAPLRTYFRHIECLKKCKKIFLYFYVKKGNNCQLYEITGKRNQELYQADYEGKTTFIVKKVTGNILLFHYFNKDIQGKVTRVAGILAKTKLLTKDEMKQYMDFVEEIGIEDENVQRILDTDTCPSNIRIR
>EAY24554.1| outer membrane lipoprotein [Microscilla marina ATCC 23134]
MKIINTYALLALLLSSLMVACNTKEKQNLPAPATNQSEKIEGYVIVLKDKLSRRLSGQNTEKIAQEVIKDYTTKSPKVTVLSDQGKLAFSADISSEELQKINQDDRVEFVEYFKGTKAKFLDFLFNPVQTADFVDLDRYVGKWYELASFPQDFSTDCECTTANYSPGALRGIVKVFNQCNSTEGSGQARGTAFVMNPGANSRLLLTLQEPLVPVPGLYWILEVREASSDKPYTFAVVSNPFRSSLFILSRKPTLETDEEKAIYQDILNKLKKQKFDLDKLQVTNQENCNL
>AAV91447.1| lipocalin 1 [Lonomia obliqua]
MKFFGLFLAILASTAADVVIDGACPDMKAVSKFDMNAYQGTWYEIKKFPVANEANGDCGSVEYTPDNGLLKVRAGHVEDDIEKFVVGVLTKNAGTSDAELTLSVVVGDYVRVAPLWIVSTDYDNYAIGYSCKDYKKSNQHRVNIWILSRTKTLTETSKSTVNKFLKEHSKEFDQSKFVETDFSEKACFFKKSHVYTVPFGA
>CAJ20734.1| lipocalin [Ixodes ricinus]
MFSVLVLALCLLISGGISEDDVEGTSTTNGELEETTLTTLLSGPVFNYSETNPELQNYQDAWKFVTSNESFLMKYRNFNTNPTGEETTNCVTATMIEKNETTHYVLHNVTFLNTTANKTIPFTKSYYVISSDCYTTRNVLNGTVAGTNMSELYPFAFADENCAVIRKHNGSNETFKACEMWVYKSALNKELSCCDFVFDLLCSRGYKQITYDRELCQPKDTEVKVGATV
>Q8WX39.2|LCN9_HUMAN [Homo sapiens]
MALLLLSLGLSLIAAQEFDPHTVMQRNYNVARVSGVWYSIFMASDDLNRIKENGDLRVFVRNIEHLKNGSLIFDFEYMVQGECVAVVVVCEKTEKNGEYSINYEGQNTVAVSETDYRLFITFHLQNFRNGTETHTLALYGTSALEPSFLSRFEETCEKYGLGSQNIIDLTNKDPCYSKHYRSPPRPPMRW
>BAG84575.1| olfactory specific protein-like protein [Cynops pyrrhogaster]
MSAMWISLGLLFSGLLQLQAMEIPVMSNFDPQKILGKWYAVAVASNCPEFVQMKSVMKMPITIFSVLDDGDLYAATGVAGPSGCMTMDMVYHTAKHGQYTQSVLDNSDIRFVDGDFDHSVLEYTQNVSESGDACKMVKLLARQPEVAEIPALAIEHFKMLIPVVGLSMEDVTHLPRDIDCVPGEF
>NP_705786.1| lipocalin 13 [Mus musculus]
MKSLLLTILLLGLVAVLKAQEAPPDDLVDYSGIWYAKAMVHNGTLPSHKIPSIVFPVRIIALEEGDLETTVVFWNNGHCREFKFVMKKTEEPGKYTAFHNTKVIHVEKTSVNEHYIFYCEGRHNGTSSFGMGKLMGRDSGENPEAMEEFKNFIKRMNLRLENMFVPEIGDKCVESD
>gi|215488989|ref|YP_002331420.1| negative regulator GrlR [Escherichia coli O127:H6 str. E2348/69
MIMKDGIYSIIFISNEDSCGEGILIKNGNMITGGDIASVYQGVLSEDEDIILHVHRYNYEIPSVLNIEQDYQLVIPKKVLSNDNNLTLHCHVRGNEKLFVDVYAKFIEPLIIKNTGMPQVYLE
>YP_201800.1| outer membrane lipoprotein Blc [Xanthomonas oryzae pv. oryzae KACC10331]
MRLFTPRDRVHGLACARPPEIVMRLPRLLLSFIALLPLTAVAQQPVRAVPQLDISRYAGQWHEIAHLPVSFQKKCRSDITASYTLRDDGLVGVRNGCRIADGSLTQAEGVARPVEGQPGQLQVRFAPEWLGWLPLVWADYWVIALDPDYQWAVVGEPDRKYLWILSRSPQMQRAQFERLKAQAAEMGYDLSPLIVAAPLL
>ACL97057.1| outer membrane lipoprotein Blc [Caulobacter crescentus NA1000]
MVRQRPPERSARIAGRRLSGVSMRKSLLALPVILSLTTTLGACASGPVGNPNSPQPAKAVELDRYLGKWYEVARYDMRFQKGCEGVTAEYSRRPDGLIRVFNTCRQDAVDGPVRTAEGKAKVVDTATNAKLKVSFFGPFFGDYWVMDHADDYSWAIVGEGSGRYLWLLSRQPPSDADRVALTARAKALGYDVGLLRPTKQPPG
>P76344.1|YODA_ECOLI [Escherichia coli]
MAIRLYKLAVALGVFIVSAPAFSHGHHSHGKPLTEVEQKAANGVFDDANVQNRTLSDWDGVWQSVYPLLQSGKLDPVFQKKADADKTKTFAEIKDYYHKGYATDIEMIGIEDGIVEFHRNNETTSCKYDYDGYKILTYKSGKKGVRYLFECKDPESKAPKYIQFSDHIIAPRKSSHFHIFMGNDSQQSLLNEMENWPTYYPYQLSSEEVVEEMMSH
>NP_998961.1| odorant binding protein [Sus scrofa]
MKSLLLSLVLGLVCAQEPQPEQDPFELSGKWITSYIGSSDLEKIGENAPFQVFMRSIEFDDKESKVYLNFFSKENGICEEFSLIGTKQEGNTYDVNYAGNNKFVVSYASETALIISNINVDEEGDKTIMTGLLGKGTDIEDQDLEKFKEVTRENGIPEENIVNIIERDDCPAK
>CAJ20731.1| lipocalin [Ixodes ricinus]
MKLVLSLAVFVCGVLLGACTTGRMGNNGFTSTTASPKKLRGGMSTTVPPEIDPSKYDEQNATKVVEMNATQWVKWRTYNVTDVFSNNPLECESFNITKTRIPNNYSLQYTYRSGFNWTTMNKTLILKDFGLHHFRNDMYFQRTPVGIATDNFVLYSNYVNCTVLRITMTGQGEGHCDLWMANLTLSQETPDDCLNRFFEYCNTTHIYRVYYPNCTNKYIHFSLK
>ABC48943.1| lipocalin/milk gland protein [Glossina morsitans morsitans]
MLGRLSALLLVVCVSSAWGIPFLRECTNVKVVENFNLDKFMGTWYVYSGYPAVHNAEQKCQTEVYEKKGENIVEMKSSSYYTKTGSFDTYKTSARYAAPAKFAMTFNQEYPNQPNYFVLGTDYEHYAVIYNCMEFDKPAHTEMLWILTRERVPQAEYVHAAEEIVKEHHFPTNALFPIDQRNCLANQYKTL
>NP_034825.1| lipocalin 4 [Mus musculus]
MKSLLLTVTLSSLVATLQTYDDLPFISEEDKLSGVWFIKATVSQRREVEGETLVAFPIKFTCPEEGTLELRHTLASKGECINVGIRLQRTEEPGQYSAFWGHTLFYIYDLPVKDHYIIYCESHPFQKISQFGYLIGKYPEENQDTLEVFKEFIQHKGFLQEKIGVPEQRDRCIPIHDSAHQDHKC
>NP_055300.1| prostaglandin-D synthase [Homo sapiens]
MPNYKLTYFNMRGRAEIIRYIFAYLDIQYEDHRIEQADWPEIKSTLPFGKIPILEVDGLTLHQSLAIARYLTKNTDLAGNTEMEQCHVDAIVDTLDDFMSCFPWAEKKQDVKEQMFNELLTYNAPHLMQDLDTYLGGREWLIGNSVTWADFYWEICSTTLLVFKPDLLDNHPRLVTLRKKVQAIPAVANWIKRRPQTKL
>NP_923912.1| outer membrane lipoprotein [Gloeobacter violaceus PCC 7421]
MLRLTAVPLAAVLGLIGCASAVWANDSQPIETVAEVDFNRYDGRWYELARTPNIFQIGCTCVTANYSVLSESSISVFNTCNRFRPRGNLVTIDGVAVVADPNAPGKLLITFEGSPVAEDYWIIDLVEDPNNSAGDYAFAAIGGPNRDFIFIISRKPALETYQDVLAYQGIVKRLQAQHFPVDALNSTPQPTSCTYKSQSLPGGL
>NP_001123246.1| olfactory binding protein [Xenopus (Silurana) tropicalis]
MQPVMVKPFFLLLLVFLLGRTGADLPADPNFTNDKLMGEWVGVAVASDCPTFSAMKAEMKTEPVVKFWKDGANLICGTGFRTSKGCQKREITLKENGNGHFTYSVPQMGDSVMTILSITPTLCLAHTLTNAPDGKVYIELQFFKRGAEPPEGAKKQFSDYAIKLGLKEDNIVFFEKGEKCHFK
>ACB70380.1| salivary lipocalin [Ornithodoros coriaceus]
MYLTAVAFSVVLLAAAYGTEAGDCQPEAKDRDAWQVVNAMKKDTFYIFRSTILQSPSCSYMKVNEADEQQKKGTLIVRSGLAANEDATSVSADGEKLTIGNVEDGAYPVLYTDGVTCSVLASPDVDEIILFAAESVARQGKQSLHECCNEVFEKRARDMKADVSDIFNQNCLMASSGTLSLSEQK
