# Supplementary material for: LipocalinPred: a SVM-based method for prediction of lipocalins
Source: BMC Bioinformatics. 2009 Dec 24;10:445. doi: 10.1186/1471-2105-10-445 (PMC2813246; doi:10.1186/1471-2105-10-445)
Supplement: Additional file 4 — Blind test dataset for positives. This consists of 42 full-length annotated lipocalin sequences not used in training or testing. This can be viewed using any text editor like wordpad. [file 1471-2105-10-445-S4.TXT]

>sp|Q6UWW0|LCN15_HUMAN Lipocalin-15 OS=Homo sapiens GN=LCN15 PE=2 SV=1
MMSFLLGAILTLLWAPTAQAEVLLQPDFNAEKFSGLWYVVSMASDCRVFLGKKDHLSMSTRAIRPTEEGGLHVHMEFPGADGCNQVDAEYLKVGSEGHFRVPALGYLDVRIVDTDYSSFAVLYIYKELEGALSTMVQLYSRTQDVSPQALKSFQDFYPTLGLPKDMMVMLPQSDACNPESKEAP
>gi|8134622|sp|O97921.1|PTGDS_HORSE RecName: Full=Prostaglandin-H2 D-isomerase; AltName: Full=Lipocalin-type prostaglandin-D synthase
MAASHTLWMGLVLLGVLGVLQTRAQAQPSLQPNFQQDKFLGRWFTSGLASNSSWFREKKKVLSMCTSVVAPTADGGFNLTSTFLRKDQCETRTLLLQPAGPPGCYSYTSPHWGMVHEVSVVETDYEEYALLYTHAESTKGLGGQDFRMATLYSRVQSPRPEVKEKFSTFAKAQGFTEDAIVFLPQTDKCMEEHN
>gi|121957959|sp|Q3SZR3.1|A1AG_BOVIN RecName: Full=Alpha-1-acid glycoprotein; AltName: Full=Orosomucoid; Short=OMD; Flags: Precursor
MALLWALAVLSHLPLLDAQSPECANLMTVAPITNATMDLLSGKWFYIGSAFRNPEYNKSARAIQAAFFYLEPRHAEDKLITREYQTIEDKCVYNCSFIKIYRQNGTLSKVESDREHFVDLLLSKHFRTFMLAASWNGTKNVGVSFYADKPEVTQEQKKEFLDVIKCIGIQESEIIYTDEKKDACGPLEKQHEEERKKETEAS
>BAG12758.1| bilin binding protein 1 [Papilio xuthus]
MFRFVTIAVLFAAATSEVIFEGPCPDIKTVDNFEFEAYGGTWYEMAKYPNAGEENTKGKCTIAEYTVNGDKGKVKNSHVIDAVRHYISGDLTLVAPGKIMLTYTFGGQSKNSYLNILDTDYKSYSIGYSCKYFKDGNKHQVFAWIKSRSKKLDCEAKYKIDNFLRTSKVLDSAKFVVNEHTDAACSAPTTKTITEFLK
>BAB51309.1| outer membrane lipoprotein [Mesorhizobium loti MAFF303099]
MFGGWIDRKENFMTDTAAVTAITSLNLSRYLGKWYELCRLPIKYEDETATDITANYSLNDSVTVRVDNRCFDKHGKPFRAIGEATPVDDARSRLKVTFLPKYIRWIPFTSGDYWVLKLDPEYKVSLVGSPDRQYLWLLARSPDLAQDTRERYLAEAKRQGFDLTNLIVPRHTGREVSNDMLAG
>NP_644257.1| outer membrane lipoprotein Blc [Xanthomonas axonopodis pv. citri str. 306]
MARHVQQAPLHCAEACMSHHPELATVPSLDLNRYLGTWYEIARLPTRFEDADCTDVSAHYTLEDDGSVRVQNRCFTAEGELEEAIGQARAIDDTHSRLEVTFLPEGLRWIPFTKGDYWVMRIDADYTAALVGSPDRKYLWLLARLPQLDENIAQAYLAHAREQGFDLAPLIHTPHTGRLTEQPLP
>ZP_01913758.1| outer membrane lipoprotein Blc [Limnobacter sp. MED105]
MNFLSRMLIVVCVALPLSSVFAADTAQPLQTIQSLDAPRYMGTWFEIAKYPNRFQKQCVRNTSAEYSLQKDGTVKVLNRCQLASGDMEEAQGQARQLGGVKSPKLEVRFAPAWLSWLPMVWGKYWVIDLDPEYQMVAVSEPSREYLWVLARTQQVDKAKYDALLQRLKAKGFDLSKLELSPQGS
>XP_001870653.1| karl [Culex quinquefasciatus]
MRNFDLPAMMGNWYVIQYFASSETLPEYSCMRSSFTTTDGFVTMNFTYYYSDDPLRNFQQGNITWVIPNFAQPAHWIHAEFTCKNSRKVQFALNITSKSKISDEEIYNTYVIDTDYKSWGLIMHCAEKTKAQKYLSALMLSRTPDLTQNVVNFLREKLPRYDIDLSTMFGIPQGNCSALEGEQDPKKYFKYETL
>sp|P11590|MUP4_MOUSE Major urinary protein 4 OS=Mus musculus GN=Mup4 PE=1 SV=1
MKLLLCLGLTLVCIHAEEATSKGQNLNVEKINGEWFSILLASDKREKIEEHGSMRVFVEHIHVLENSLAFKFHTVIDGECSEIFLVADKTEKAGEYSVMYDGFNTFTILKTDYDNYIMFHLINEKDGKTFQLMELYGRKADLNSDIKEKFVKLCEEHGIIKENIIDLTKTNRCLKARE
>sp|P02760|AMBP_HUMAN Protein AMBP OS=Homo sapiens GN=AMBP PE=1 SV=1
MRSLGALLLLLSACLAVSAGPVPTPPDNIQVQENFNISRIYGKWYNLAIGSTCPWLKKIMDRMTVSTLVLGEGATEAEISMTSTRWRKGVCEETSGAYEKTDTDGKFLYHKSKWNITMESYVVHTNYDEYAIFLTKKFSRHHGPTITAKLYGRAPQLRETLLQDFRVVAQGVGIPEDSIFTMADRGECVPGEQEPEPILIPRVRRAVLPQEEEGSGGGQLVTEVTKKEDSCQLGYSAGPCMGMTSRYFYNGTSMACETFQYGGCMGNGNNFVTEKECLQTCRTVAACNLPIVRGPCRAFIQLWAFDAVKGKCVLFPYGGCQGNGNKFYSEKECREYCGVPGDGDEELLRFSN
>gi|219815997|gb|ACL37113.1| crustacyanin-A2 precursor [Panulirus cygnus]
MLTAIFLAAFASCVAADAAPGFVQPGKCAELPIQNNFDLRKYAGRWYQSHAIPNPFEPGTSCLHAYFDYSETLYGFHVSSAGLGAENDYLKLEFDVYPVKEFPAAHMLLDGPTMIAAPFEVVETDYKSYSCVYSCNSMGGYRAEFGFVFTRSLANAGPAAERCAAVFNKNGVEFSRFEPISHPKDCVYRA
>gi|62486|emb|CAA48138.1| lipocalin [Bufo marinus]
MKGLVLSFALVALSALCVYGDVPIQPDFQEDKILGKWYGIGLASNSNWFQSKKQQLKMCTTVITPTADGNLDVVATFPKLDRCEKKSMTYIKTEQPGRFLSKSPRYGSDHVIRVVESNYDEYTLMHTIKTKGNEVNTIVS
>gi|20177826|sp|Q9Z1I7.1|APHR_MESAU RecName: Full=Aphrodisin; Flags: Precursor
MVKILVLALVFSLAHAQDFAELQGKWYTIVIAADNLEKIEEGGPLRFYFRHIDCYKNCSEMEITFYVITNNQCSKTTVIGYLKGNGTYQTQFEGNNIFQPLYITSDKIFFTNKNMDRAGQETNMIVVAGKGNALTPEENEILVQFAHEKKIPVENILNILATDTCPE
>tr|Q86PT3|Q86PT3_ANOGA Putative antennal carrier protein AP-1 [Anopheles gambiae]
MLSKGHVMMVALCAVCAIFGATTVEGAALNRSPRQLSSLLTLSGESNARIENGTIICDTLKCPAESFKCVIVKNSTKDDVNKVQVTRECLDPAGKATAKTVTTEASNFPGQQFESYAEIDKNGNIASFDNRGNTYNHSGTGDIHSYLYEQIEDLHKAILDQLSNAGNPFGA
>AGAP009281-RA Anopheles gambiae
MSPHSSIPRWAGIGVGLLAVLLLLGVEAQVPGFGKCPKVPVVENFDTYAYLGRWYEQEKYPFFFELGGKCITADYSLNPDGTIGVLNTQKNSITGNENSIVGSARIVQSARLAVRFPSAPFNVEAPYWVVGTDYKTFAVVYACSDLRGFINAKVAWILTRKRHPDIETMKKAYSVLDSAK
>gi|156968281|gb|ABU98612.1| multi-domain lipocalin [Helicoverpa armigera]
MAKLIVLVFNLFCIFSASVAVIQTGQCDQNIAVVTSFNLDAFGGAPWYDIESYANTHQSGTCNTARYTINADRSITVQNSQVVNQALAVANGEATIATESIGKLQVRIGGSTVPIDYWVLSTDYTGYALIYSCCNVNANTREVFSWKLSRTQSGFTPAATQIMTGIINSIDALNQNDYITRDHSANGCFYYPANDPSATVIDLPGSCETITGLPSFNTEAYLGTWYEIARYPQPTQQGQCNRATYGDAGNGIVSVLNEQVLTESLASISGTATSDNTGKITVTFNIGGQPQSQDPYVLATDYLNYALVYACTNLDNGWRRVGSWKLSRRKELSANALQIMDLAIANTQGLHQQYYRDTQQTEAACFYYPVFDGTETTIDLPGSCASAAIVGMPSFDVNAYTGVWYEIERYPQPTQQGQCNRAIYTANEGGVVSVMNSQVVNEVNATISGVARVISTDNSGVLQVTFTIGGQPTNQDLYVLSTDYTSYSIVYACTDLNNGWRRVGSWKLSRRQTGLSASDISAINNVITTTQGLNQDYYRSTSQTNQACFYYPVFPTLPDTIDLPGPCETTTVSPMPSFNINRYQGLWYEVARYPQPTQQGQCNRATYGANTVTNRQVLNQGLLSIDGTIALPDSSGRLQVTFNIGGTPQTTELLVLSTDYESYSIVYTCQNIEGGMRRVGSWKLSRTPTLTAQAISNINNVVAATQGLKEEYYQSTSQSNDACFYYPAGPTENEIRLPFTCDTSLRGMPSFNLTAFARTWYRIQRYDPVQGRTCSGTRFTVNSGNTLNVVDFEVVGEELVTVEGTARINSTDGSGQLLLTTTDGDETSEIVLYILATDYTGYAVALSCENVDDDWRRVRAWQLSSGRTLPAAAVPVISTLINNQLELHSPYFNAVTQNEDCQEPSSAMLLKSSIIVIFVCTVLHALW
>gi|20178087|sp|P81608.1|SAL_PIG RecName: Full=Salivary lipocalin; Short=SAL; Flags: Precursor
MKLLLLLCLGLTLASSHKEAGQDVVTSNFDASKIAGEWYSILLASDAKENIEENGSMRVFVEHIRVLDNSSLAFKFQRKVNGECTDFYAVCDKVGDGVYTVAYYGENKFRLLEVNYSDYVILHLVNVNGDKTFQLMEFYGRKPDVEPKLKDKFVEICQQYGIIKENIIDLTKIDRCFQLRGSGGVQESSAE
>gi|75062228|sp|Q5VFH6.1|ALL4_FELCA RecName: Full=Allergen Fel d 4; AltName: Allergen=Fel d 4; Flags: Precursor
MKLLLLCLGLILVCAHEEENVVRSNIDISKISGEWYSILLASDVKEKIEENGSMRVFVEHIKALDNSSLSFVFHTKENGKCTEIFLVADKTKDGVYTVVYDGYNVFSIVETVYDEYILLHLLNFDKTRPFQLVEFYAREPDVSQKLKEKFVKYCQEHGIVNILDLTEVDRCLQARGSEVAQDSSVE
>gi|172051154|gb|ACB70352.1| salivary lipocalin [Ornithodoros coriaceus]
MRLVIFFLGFSAYGAYGDCPPANDAWRSVKSPGRYFLVKSTSSSPPQCAYVDSATDIDENAKTGKYVYGQLDKATNALTRNEGTVTAEGDKIIVTGESGVVTGTTLLLFSDYGVCDVVIGPRGDCELWVEQKNLKSISYGCCDTMFEGCAKGENIKNTYQEDECTA
>gi|149287112|gb|ABR23455.1| salivary secreted lipocalin [Ornithodoros parkeri]
MTCKFALVVFCLFVVGYVDAASDDLWKLLSASDKFQLISRTYSLGASECAYMKVESRDQSTHTLNTLMGFRDGTTKQYSQPGSFTITVNGDQVTVRRASGSTGVSYNLVYSDGQGCNILKGEKGGQRGDECELWAPLGQEAHAQGSTCTAKFGEHCAAAVQHPYKADCQIPEPK
>gi|149287084|gb|ABR23441.1| salivary lipocalin [Ornithodoros parkeri]
MIQLATFLTACVFLGIARGEGCKDNATVNEVLAAVQTETYFLTGTTNKSRETCSFLSGIGLTEDCASGTPVTYGYKNGREWVNNTDVVEETAKPNRFPSRLSGPLKGMRVVARGENCFTLRKQNDTELWVAVSAVDSSTCCKETLKKKVKDNTYATTYEHGVC
>gi|114153056|gb|ABI52694.1| lipocalin [Argas monolakensis]
MVSVTLAVACLFAAVSAAASSAQCDFGGPFQAYKSVNGPGNGGYYLRKTTKPGTPECAYVLVPQNTLSEGQSTSFTYGKLQNGQMIQLTATVTVNGDKIEVTGAGQDLSGTTTVLFSDYRSCDVMRGPDGNYELWVHSSAINLQSYGCCDTKFAQVAGGRPIHHTWQTYCPPLPRQ
>gi|114153282|gb|ABI52807.1| lipocalin [Argas monolakensis]
DCEKHTAFTEMEFYNTTSEKWVSYTVPAKVVTEGKYSKPNVIRAGNETIGRYADSPIMFSDYKTCDVVRAPHTGNESDCELWVAENYVDNYPSCCDFIYDLLCVPVKHYIYKRETCLKSRKKSG
>gi|114153198|gb|ABI52765.1| lipocalin [Argas monolakensis]
CVECEENVESWIYVNSSADPERATVRSSTRSTTANQIVLHSEGGQQLIYTVFYADYKTCIVLGLEGVDGAYELWVKEAKLSGAKACCTIVYDELSKNNKSTVISNYTCSVQQSNAQEAQVLQE
>gi|114153166|gb|ABI52749.1| lipocalin [Argas monolakensis]
RLGRVRQSENYTTNNIMRLYEKKDPTKVFNYTGLYSDGKGCIIVRAEHWGGKCELWMRSGWTTEELDPCCEYIYDMWCEGETQKVFDNSTCSMTSTKFEKNTTLPWPVLNTPATPAVRAEQKQQKQKP
>gi|114153124|gb|ABI52728.1| lipocalin [Argas monolakensis]
FQFKLQSVNNTYIRNALVSDNETTVNEGSAADDEKPPLILEFTNYKDCALFRRPSRQNGCELWVEKKALQKVPLCCRFIFDRLCGSEKHMVYNETECTHFYRENRPTLKL
>gi|114153090|gb|ABI52711.1| lipocalin [Argas monolakensis]
RDGIRPGTSEAFLYGTIPKKGTEKDLLSFSAVQSASQGIHYRVAFAKYGECFILRSLRKQDNFGCELWISEDNAGMNLDKSACHVVFKAKCPGNLQHSFSRDLCCEHRQQFYASRKVPWCPR
>gi|114152960|gb|ABI52646.1| lipocalin [Argas monolakensis]
MTPFFLALAACLVGVSHADTNDVWEAMTTSTNFYLIQRSFNKSGKDCVYASVNYTDNSEYTYQFLSGYRFPNNSWFQTSYWGRAENDATGARTRFVVSRTRGAQGQQHDLVFSDNTTCTILKVYNPANPSQALGCELWATLQSASSLPVVCNSTYTQNCSAIVEHNYQSTCPTVLPPPGASTT
>gi|114152958|gb|ABI52645.1| lipocalin [Argas monolakensis]
MTPFFLALAACLVGVSHANTNDVWEAMRTSTNFYLMQRSFSKAERQCVYASINQTDSASYTYQFISGYRFPNSTWFRTAYWARAENDETGTRTRFIVSRTRGAQGQQHDLVFSDNTTCTILKVYNPANPSQALGCELWATLQSASSLPVVCNSTYTQNCSAIVEHNYQSTCPTVLPPPGASTT
>gi|1575778|gb|AAC48691.1| Equ c1 [Equus caballus]
MKLLLLCLGLILVCAQQEENSDVAIRNFDISKISGEWYSIFLASDVKEKIEENGSMRVFVDVIRALDNSSLYAEYQTKVNGECTEFPMVFDKTEEDGVYSLNYDGYNVFRISEFENDEHIILYLVNFDKDRPFQLFEFYAREPDVSPEIKEEFVKIVQKRGIVKENIIDLTKIDRCFQLRGNGVAQA
>gi|131649|sp|P08938.1|PURP_CHICK RecName: Full=Purpurin; Flags: Precursor
MKYAQYVFLASIFSAVEYSLAQTCAVDSFSVKDNFDPKRYAGKWYALAKKDPEGLFLQDNISAEYTVEEDGTMTASSKGRVKLFGFWVICADMAAQYTVPDPTTPAKMYMTYQGLASYLSSGGDNYWVIDTDYDNYAITYACRSLKEDGSCDDGYSLIFSRNPRGLPPAIQRIVRQKQEEICMSGQFQPVLQSGAC
>gi|125905|sp|P21664.1|LACB2_FELCA RecName: Full=Beta-lactoglobulin-2; Short=Beta-LG-2; AltName: Full=Beta-lactoglobulin II
ATLPPTMEDLDIRQVAGTWHSMAMAASDISLLDSETAPLRVYVQELRPTPRDNLEIILRKRENHACIEGNIMAQRTEDPAVFMVDYQGEKKISVLDTDYTHYMFFCMEAPAPGTENGMMCQYLARTLKADNEVMEKFDRALQTLPVHIRIILDLTQGKEQCRV
>gi|182093|gb|AAA35802.1| pregnancy-associated endometrial alpha2-globulin
MLCLLLTLGVALVCGVPAMDIPQTKQDLELPKAPLRVHITSLLPTPEDNLEIVLHRWENNSCVEKKVLGEKTENPKKFKINYTVANEATLLDTDYDNFLFLCLQDTTTPIQSMMCQYLARVLVEDDEIMQGFIRAFRPLPRHLWYLLDLKQMEEPCRF
>gi|1575762|gb|AAB09589.1| salivary nitrophorin 3 [Rhodnius prolixus]
MEPYSALLAVTILCLTSTMGVSGDCSTNISPKKGLDKAKYFSGTWYVTHYLDKDPQVTDPYCSSFTPKESGGTVKEALYHFNSKKKTSFYNIGEGKLGSSGVQYTAKYNTVDKKRKEIEPADPKDSYTLTVLEADDSSALVHICLREGPKDLGDLYTVLSHQKTGEPSATVKNAVAQAGLKLNDFVDTKTLSCTYDDQFTSM
>gi|662266|gb|AAA74407.1| nitrophorin 1
MKSYTALLAVAILCLFAAVGVSGKCTKNALAQTGFNKDKYFNGDVWYVTDYLDLEPDDVPKRYCAALAAGTASGKLKEALYHYDPKTQDTFYDVSELQEESPGKYTANFKKVEKNGNVKVDVTSGNYYTFTVMYADDSSALIHTCLHKGNKDLGDLYAVLNRNKDTNAGDKVKGAVTAASLKFSDFISTKDNKCEYDNVSLKSLLTK
>gi|46411093|gb|AAS94228.1| salivary nitrophorin 7 [Rhodnius prolixus]
MELYTALLAVTILSPSSIVGLPGECSVNVIPKKNLDKAKFFSGTWYETHYLDMDPQATEKFCFSFAPRESGGTVKEALYHFNVDSKVSFYNTGTGPLESNGAKYTAKFNTVDKKGKEIKPADEKYSYTVTVIEAAKQSALIHICLQEDGKDIGDLYSVLNRNKNALPNKKIKKALNKVSLVLTKFVVTKDLDCKYDDKFLSSWQK
>gi|33518665|gb|AAQ20815.1| nitrophorin 4B precursor [Rhodnius prolixus]
MKTCMTLILATATLYLSSAAKSGADKRCDNPEPMTPFDVDKFFKDAWYITHYKFGADTGSNNDKYCTKILQKIENDNIKEVFSIDNTTTEAYSYYLSFSKKSSFDTTYGKYTAKHIQVDKVGKELEEHSITVTYLDTDYDSYSVVYVCGEIMENLFSLYAVQSRSQTLNQDVETKVKSALNGVNLKLDKLSSIKDFGCKYDDSTLNALLSKSFTHETK
>gi|33518659|gb|AAQ20812.1| nitrophorin 4A precursor [Rhodnius prolixus]
MKSYTASLAVAILCLFAAVGVSGKCTQNAIAQTGFKKDQYFNGGVWYVTDYLDLEPDDVPKRYCAALAAGTASGKLKEALYHYDPVSKDTFYDVSELTQESSGKYTANFKKVDKNGNVKVDVTAGNYYTFTVMYADDSSALIHTCLHKGNKDLGDLYAVLNRNKDAAAGDKVKSAVSAATLEYSKFISTKENNCAYDNDSLKSLLTK
>gi|3388165|gb|AAC28738.1| salivary nitrophorin [Cimex lectularius]
MKLLLSAGAALAFVLGLCAAGSPPAQLSVHTVSWNSGHERAPTNLEELLGLNSGETPDVIAVAVQGFGFQTDKPQQGPACVKNFQSLLTSKGYTKLKNTITETMGLTVYCLEKHLDQNTLKNETIIVTVDDQKKSGGIVTSFTIYNKRFSFTTSRMSDEDVTSTNTKYAYDTRLDYSKKDDPSDFLFWIGDLNVRVETNATHAKSLVDQNNIDGLMAFDQLKKAKEQKLFDGWTEPQVTFKPTYKFKPNTDEYDLSATPSWTDRALYKSGTGKTIQPLSYNSLTNYKQTEHRPVLAKFRVTL
>gi|33518719|gb|AAQ20842.1| nitrophorin 3B [Rhodnius prolixus]
MEKFGAVIFFGLVMSTIAQAPPGPTLLDQCKSVQEKSGFNRQQFFTGVWFVTHAKDGTESTLCRKYSISENSDGKLVVQYGTIGNRLQIFCIEKNGNSQAPHIFNCVVKKGEQIVHIYEVQKTIVEKDGNSALLYRCLQIGDRYIDTFLVLNRDAEGAVSQTVKDAISTQSLNFGDFLSGQVLVVKRN
>Q2LE37.1|APOM_PIG RecName: Full=Apolipoprotein M; Short=Apo-M; Short=ApoM
MFHQIWAALLYLYGILLNSIYQCPEHSQLTTGGVDGKEFPEPHLGQWYFIAGAAPTKEELATFDPVDNIVFNMAAGSVPMQLQLRATIRTKNGLCVPRKWIYRLSEGNTDLRTEGRPDMKTKLFSSTCPGGIMLKETGQGYQRFLLYNRSPHPPEKCVEEFQSLTSCLDFKAFLLTPRNQEACELSSN
>Q9Z1R3.1|APOM_MOUSE RecName: Full=Apolipoprotein M; Short=Apo-M; Short=ApoM
MFHQVWAALLSLYGLLFNSMNQCPEHSQLTALGMDDTETPEPHLGLWYFIAGAASTTEELATFDPVDNIVFNMAAGSAPRQLQLRATIRTKSGVCVPRKWTYRLTEGKGNMELRTEGRPDMKTDLFSSSCPGGIMLKETGQGYQRFLLYNRSPHPPEKCVEEFQSLTSCLDFKAFLVTPRNQEACPLSSK
